# Supplementary material for: The First Contact of Human Dendritic Cells With Trypanosoma cruzi Reveals Response to Virus as an Unexplored Central Pathway
Source: Front Immunol. 2021 Apr 9;12:638020. doi: 10.3389/fimmu.2021.638020 (PMC8062726; doi:10.3389/fimmu.2021.638020)
Supplement: Supplementary file 3 [file Table_2.xlsx]

## Sheet: Plan1
Samples	# Raw reads	Mapping (# reads)	Mapping (%)
A1C	15,748,354	14,101,548	89.54
A2C	26,072,128	23,676,301	90.81
B1C	28,998,888	26,205,537	90.37
B2C	22,836,642	20,180,834	88.37
C1C	23,140,974	20,799,134	89.88
C2C	22,259,296	20,134,192	90.45
A1I	18,276,194	16,480,332	90.17
A2I	26,417,544	23,794,275	90.07
B1I	24,237,576	21,474,805	88.60
B2I	26,951,896	22,691,972	84.19
C1I	22,202,262	20,278,731	91.34
C2I	26,307,908	22,441,175	85.30
