# Supplementary material for: The First Contact of Human Dendritic Cells With Trypanosoma cruzi Reveals Response to Virus as an Unexplored Central Pathway
Source: Front Immunol. 2021 Apr 9;12:638020. doi: 10.3389/fimmu.2021.638020 (PMC8062726; doi:10.3389/fimmu.2021.638020)
Supplement: Supplementary file 4 [file Table_3.xlsx]

## Sheet: Sheet1
	AC1	AC2	BC1	BC2	CC1	CC2		AI1	AI2	BI1	BI2	CI1	C2I
Number of raw reads (x2)	7874177	13036064	14499444	11418321	11570487	11129648		9138097	13208772	12118788	13475948	11101131	13153954
	AC1_human	AC2_human	BC1_human	BC2_human	CC1_human	CC2_human		AI1_human	AI2_human	BI1_human	BI2_human	CI1_human	C2I_human
Count read pairs within human genes	5846685	10501299	11719520	9023921	8961130	8774758		6408041	9842642	7718045	4476621	8382041	4838264
%	74.2514	80.5557	80.8274	79.0302	77.4482	78.8413		70.1245	74.516	63.6866	33.2193	75.5062	36.7818
	AC1_tcruzi	AC2_tcruzi	BC1_tcruzi	BC2_tcruzi	CC1_tcruzi	CC2_tcruzi		AI1_tcruzi	AI2_tcruzi	BI1_tcruzi	BI2_tcruzi	CI1_tcruzi	CI2_tcruzi
Count read pairs within T. cruzi genes	28	2540	5374	2170	4226	874		391584	282401	885494	2809128	532861	2635653
%	0.000355593	0.0194844	0.0370635	0.0190045	0.036524	0.0078529		4.28518	2.13798	7.30679	20.8455	4.80006	20.037
