# Supplementary material for: The First Contact of Human Dendritic Cells With Trypanosoma cruzi Reveals Response to Virus as an Unexplored Central Pathway
Source: Front Immunol. 2021 Apr 9;12:638020. doi: 10.3389/fimmu.2021.638020 (PMC8062726; doi:10.3389/fimmu.2021.638020)
Supplement: Supplementary file 5 [file Table_4.xlsx]

## Sheet: Plan1
Gene ID	symbol	gene	log2FoldChange	padj	baseMean	lfcSE	stat	pvalue	entrez
ENSG00000128383	APOBEC3A	apolipoprotein B mRNA editing enzyme catalytic subunit 3A	3.9966171921649	2.61663781580294e-38	846.714299583595	0.292513988562281	13.6629950991692	1.68891616588327e-42	200315
ENSG00000134321	RSAD2	radical S-adenosyl methionine domain containing 2	3.71279920951486	4.50620665795513e-34	3031.0287526299	0.288255924975179	12.8802181944206	5.81708727548587e-38	91543
ENSG00000119922	IFIT2	interferon induced protein with tetratricopeptide repeats 2	3.81989883490269	1.19509129799089e-31	2100.4612522408	0.30781465587423	12.4097367100788	2.31412502031412e-35	3433
ENSG00000188313	PLSCR1	phospholipid scramblase 1	2.92798917415333	2.06669823045398e-30	345.668570271573	0.24086941764941	12.1559191811352	5.33582451546887e-34	5359
ENSG00000010030	ETV7	ETS variant 7	3.80369451964953	3.01128226137784e-29	85.8641606527357	0.319394443541336	11.9090816905751	1.06139733161244e-32	51513
ENSG00000119917	IFIT3	interferon induced protein with tetratricopeptide repeats 3	3.33719204572347	3.01128226137784e-29	4409.55598213614	0.280407371735937	11.9012279351419	1.16618431344911e-32	3437
ENSG00000176046	NUPR1	nuclear protein 1, transcriptional regulator	3.16295060516296	3.1409536758114e-29	273.108050682423	0.266133301930639	11.8848358406018	1.41913610860904e-32	26471
ENSG00000138646	HERC5	HECT and RLD domain containing E3 ubiquitin protein ligase 5	3.0307156679401	6.53347458894111e-29	614.517289351666	0.256573706758969	11.8122613038725	3.37363949600006e-32	51191
ENSG00000165949	IFI27	interferon alpha inducible protein 27	3.2952293668983	7.31650415396634e-27	642.801410887957	0.289091356566681	11.398574506112	4.2502121852254e-30	3429
ENSG00000157601	MX1	MX dynamin like GTPase 1	3.03158729870915	1.74407516374879e-26	7630.62161724431	0.26796306976731	11.313451892239	1.12571817191557e-29	4599
ENSG00000173193	PARP14	poly(ADP-ribose) polymerase family member 14	2.06962227950727	1.9108710141554e-26	2309.83456089216	0.18319993938896	11.2970685820652	1.35671471991928e-29	54625
ENSG00000138035	PNPT1	polyribonucleotide nucleotidyltransferase 1	2.36124498518531	8.78892968710635e-26	411.933916128709	0.211685408242005	11.1545004674383	6.80740697381245e-29	87178
ENSG00000181381	DDX60L	DEAD-box helicase 60-like	2.5988958693597	1.41791796284101e-25	695.879834092933	0.234035026712671	11.1047303724772	1.18975882765979e-28	91351
ENSG00000124256	ZBP1	Z-DNA binding protein 1	3.58809455345522	1.62188907915712e-25	129.7137832052	0.323657441660897	11.0860869907467	1.46559395263665e-28	81030
ENSG00000135114	OASL	2'-5'-oligoadenylate synthetase like	3.15738575181838	2.39433322083096e-25	686.417984595502	0.28586608639214	11.0449819062734	2.31814356886751e-28	8638
ENSG00000137198	GMPR	guanosine monophosphate reductase	2.45318440458013	4.60480564533567e-25	386.468552930755	0.223417683377137	10.9802606825847	4.75549540601373e-28	2766
ENSG00000163666	HESX1	HESX homeobox 1	3.41034106164578	8.71136579572406e-25	94.8657375879433	0.312387724835278	10.9170136676915	9.55871803571348e-28	8820
ENSG00000137959	IFI44L	interferon induced protein 44 like	3.16247483602187	6.45275909757487e-24	1425.14887207883	0.294778970703446	10.7282918739933	7.49691239633045e-27	10964
ENSG00000162654	GBP4	guanylate binding protein 4	3.19780417610402	3.96034799371032e-23	207.831441424719	0.302988343991849	10.5542151687196	4.85681352097696e-26	115361
ENSG00000173821	RNF213	ring finger protein 213	1.7958502931251	1.72414220008083e-22	4366.30262384303	0.172507427132531	10.4102781136804	2.22570477000042e-25	57674
ENSG00000111331	OAS3	2'-5'-oligoadenylate synthetase 3	2.13553519601283	2.02529688112624e-22	2904.54349947556	0.20553183121788	10.3902893452499	2.74519037653464e-25	4940
ENSG00000122643	NT5C3A	5'-nucleotidase, cytosolic IIIA	2.63553853787783	1.31248039420245e-21	424.479177504921	0.258233973302599	10.2060100929846	1.86371707690272e-24	51251
ENSG00000133106	EPSTI1	epithelial stromal interaction 1 (breast)	2.29872726319265	1.51132750151514e-21	1201.58519935531	0.225631164530423	10.18798652206	2.2436282537177e-24	94240
ENSG00000125148	MT2A	metallothionein 2A	2.98062767521311	4.78937820242942e-21	1620.40709984831	0.295960352515331	10.0710370489869	7.4191619995034e-24	4502
ENSG00000172183	ISG20	interferon stimulated exonuclease gene 20	2.99642420926369	9.65115414136219e-21	979.678723495083	0.299706715827491	9.99785473939266	1.55734108006232e-23	3669
ENSG00000184979	USP18	ubiquitin specific peptidase 18	3.12895912944819	1.10692741831365e-20	424.769066596089	0.313511156238968	9.98037571289234	1.85762040122344e-23	11274
ENSG00000107201	DDX58	DEXD/H-box helicase 58	2.80738065084905	1.85096501505428e-20	578.355199278279	0.282846050775875	9.92547233078957	3.22571841518528e-23	23586
ENSG00000117228	GBP1	guanylate binding protein 1	2.66577864068945	2.43169617305186e-20	631.815125318956	0.26941820265153	9.89457510462799	4.39472618895322e-23	2633
ENSG00000168062	BATF2	basic leucine zipper ATF-like transcription factor 2	2.61206561500365	3.38323615971213e-20	203.672355005232	0.264970412583897	9.85795202389473	6.3327856859002e-23	116071
ENSG00000131979	GCH1	GTP cyclohydrolase 1	3.00885293871108	5.74891914321722e-20	78.6631759304631	0.306990030840559	9.80114217544016	1.11319676174089e-22	2643
ENSG00000115267	IFIH1	interferon induced with helicase C domain 1	2.15516552267431	1.321679640659e-19	680.447164083191	0.22187627085991	9.71336643761719	2.64455359584517e-22	64135
ENSG00000136514	RTP4	receptor transporter protein 4	2.57621831152214	4.07730611442208e-19	208.330657776703	0.268506131054699	9.59463495825101	8.42146747960411e-22	64108
ENSG00000138496	PARP9	poly(ADP-ribose) polymerase family member 9	2.09309901434441	5.36017913549033e-19	1106.61179687074	0.21887016356776	9.56319938828212	1.14171504209114e-21	83666
ENSG00000163840	DTX3L	deltex E3 ubiquitin ligase 3L	1.70201869685641	9.32174589922704e-19	905.208195133977	0.179109456710227	9.50267355011872	2.04569392999238e-21	151636
ENSG00000177409	SAMD9L	sterile alpha motif domain containing 9 like	1.95483369577739	1.27994141086554e-18	1410.17746613352	0.206498357293584	9.46658230795584	2.89149611955683e-21	219285
ENSG00000204616	TRIM31	tripartite motif containing 31	2.76898063185698	5.81565702498755e-18	48.3961408852972	0.297608710893428	9.30409806737324	1.35134352868748e-20	11074
ENSG00000138755	CXCL9	C-X-C motif chemokine ligand 9	3.02485872691996	1.17614640580777e-17	36.5526192709188	0.327861844336943	9.22601632110421	2.80884380138692e-20	4283
ENSG00000134326	CMPK2	cytidine/uridine monophosphate kinase 2	2.8236257750029	2.66707070176981e-17	1012.43117412466	0.309100206356906	9.13498508552453	6.5415792078521e-20	129607
ENSG00000187608	ISG15	ISG15 ubiquitin-like modifier	2.60623127335901	7.91619024231162e-17	8752.76485797909	0.289142040421338	9.01367116854126	1.99271554540859e-19	9636
ENSG00000137965	IFI44	interferon induced protein 44	2.47969420442048	1.24530864985798e-16	1198.35382011601	0.27671824668595	8.9610794883169	3.21515174558312e-19	10561
ENSG00000130589	HELZ2	helicase with zinc finger 2	2.21078223914244	6.18013214098694e-16	1765.66059325349	0.251798974721377	8.77994932897851	1.63548323617417e-18	85441
ENSG00000055332	EIF2AK2	eukaryotic translation initiation factor 2 alpha kinase 2	1.90634780246263	8.24618068624391e-16	976.516576047284	0.218113356939374	8.74016992454298	2.32760065451958e-18	5610
ENSG00000111335	OAS2	2'-5'-oligoadenylate synthetase 2	2.20637770678493	8.24618068624391e-16	2404.49147874437	0.252460935634708	8.73948162014812	2.34182479335487e-18	4939
ENSG00000185885	IFITM1	interferon induced transmembrane protein 1	2.71656388182353	8.24618068624391e-16	434.248465397083	0.310838246657863	8.73947756118191	2.34190892786892e-18	8519
ENSG00000142089	IFITM3	interferon induced transmembrane protein 3	2.44293417325349	4.73662773822088e-15	3491.06475195746	0.286153480626477	8.53714645687747	1.37577130458878e-17	10410
ENSG00000112773	FAM46A	family with sequence similarity 46 member A	1.6555580413447	4.88532154032052e-15	599.488903262291	0.194063068628944	8.53103093257889	1.45049242144674e-17	55603
ENSG00000089692	LAG3	lymphocyte activating 3	2.67695670219872	6.19689418345842e-15	58.8252076454411	0.314899638386273	8.50098372902868	1.8799072266349e-17	3902
ENSG00000179044	EXOC3L1	exocyst complex component 3 like 1	2.25623299290722	2.20760931936578e-14	94.6813534956891	0.270214961448752	8.34977079289197	6.83955640157216e-17	283849
ENSG00000255690	TRIL	TLR4 interactor with leucine rich repeats	2.83351270337035	2.2397361794539e-14	51.4284066897058	0.339520616216243	8.34562782946194	7.08365537941271e-17	9865
ENSG00000121060	TRIM25	tripartite motif containing 25	1.4770279887538	4.46667938903019e-14	1062.75378085876	0.178789832544747	8.26125271068832	1.4415153259634e-16	7706
ENSG00000079263	SP140	SP140 nuclear body protein	2.3464774646848	4.71238290131513e-14	77.3697965748689	0.284335554449251	8.25249402674898	1.55122654080599e-16	11262
ENSG00000183486	MX2	MX dynamin like GTPase 2	2.37012078705442	8.64781240474003e-14	2802.70238900809	0.289841141513847	8.17730973137636	2.90251239299349e-16	4600
ENSG00000120337	TNFSF18	tumor necrosis factor superfamily member 18	2.50759161699924	1.09436793114155e-13	89.1611035926568	0.307894734269116	8.14431472156153	3.81435927719899e-16	8995
ENSG00000138642	HERC6	HECT and RLD domain containing E3 ubiquitin protein ligase family member 6	2.18306568428136	1.09436793114155e-13	299.036185029452	0.268021124867338	8.14512544621963	3.78888899138582e-16	55008
ENSG00000188820	FAM26F	family with sequence similarity 26 member F	2.09897169073475	3.48859570709759e-13	93.0608864250957	0.262352776728102	8.00056975539499	1.23844809843392e-15	441168
ENSG00000148926	ADM	adrenomedullin	2.06174209722405	4.08665619454927e-13	242.421827318596	0.258401199288044	7.97884105377466	1.47713642867591e-15	133
ENSG00000135899	SP110	SP110 nuclear body protein	2.03743283545281	4.59028668026461e-13	352.051503855205	0.255885196015029	7.96229272807617	1.68880359372028e-15	3431
ENSG00000169245	CXCL10	C-X-C motif chemokine ligand 10	2.80715463078391	4.79851236509969e-13	674.248329508011	0.35289479369715	7.95465017030819	1.79638363890649e-15	3627
ENSG00000221963	APOL6	apolipoprotein L6	1.72614234164464	4.90758571882624e-13	893.891526641194	0.217131669052815	7.949749334929	1.86889277357999e-15	80830
ENSG00000156587	UBE2L6	ubiquitin conjugating enzyme E2 L6	1.73899790484737	5.33781894869713e-13	2721.71508591227	0.219093341452719	7.93724671556323	2.0671860641698e-15	9246
ENSG00000120539	MASTL	microtubule associated serine/threonine kinase like	1.91432380199495	7.77280115639131e-13	118.123719258941	0.242675177852891	7.88842031118406	3.06035545433337e-15	84930
ENSG00000068079	IFI35	interferon induced protein 35	1.85154325570437	2.04691771511156e-12	1907.98066692332	0.238460074871495	7.76458388978599	8.19137018891864e-15	3430
ENSG00000146425	DYNLT1	dynein light chain Tctex-type 1	1.52068023547722	2.61693665470906e-12	836.685591227865	0.196690186429044	7.73134777634574	1.06413870294114e-14	6993
ENSG00000225492	GBP1P1	guanylate binding protein 1 pseudogene 1	2.71232632381375	3.42210047323628e-12	14.4172174384228	0.352473641940732	7.69511816225347	1.41363474012213e-14	400759
ENSG00000108771	DHX58	DEXH-box helicase 58	1.77444554401957	6.26239002709466e-12	845.423465674431	0.233005408525841	7.61546933715394	2.62735010495806e-14	79132
ENSG00000237276	NA	NA	2.39246926154518	7.64948162508296e-12	56.3990241282834	0.315312746585224	7.58760718510483	3.25867028500274e-14	NA
ENSG00000115415	STAT1	signal transducer and activator of transcription 1	1.96020922396266	1.2261730339915e-11	4127.67774955312	0.260519095535471	7.52424393280519	5.30262655892535e-14	6772
ENSG00000136492	BRIP1	BRCA1 interacting protein C-terminal helicase 1	2.18742932055959	1.57328341548593e-11	47.7912575468675	0.292059925068762	7.48965925415676	6.90526510379159e-14	83990
ENSG00000126709	IFI6	interferon alpha inducible protein 6	2.07271971754087	4.0364492366521e-11	6515.24975610714	0.281503248253549	7.36304014394171	1.79768280726131e-13	2537
ENSG00000089127	OAS1	2'-5'-oligoadenylate synthetase 1	1.98345928175456	8.53533557057370e-11	2813.39994292494	0.273184664730561	7.26050740699819	3.85640928122481e-13	4938
ENSG00000100342	APOL1	apolipoprotein L1	1.63230614582076	1.36501424794888e-10	1087.02169575329	0.226873199425233	7.1947949337167	6.25547096136128e-13	8542
ENSG00000152778	IFIT5	interferon induced protein with tetratricopeptide repeats 5	1.82766144620724	1.79924379428544e-10	260.734974707017	0.255434997483917	7.15509411086988	8.36155381065975e-13	24138
ENSG00000267369	NA	NA	1.98014340008207	2.13091567400703e-10	56.3124862245557	0.277721877037512	7.12995109065394	1.00404598336354e-12	NA
ENSG00000140464	PML	promyelocytic leukemia	1.46976990545544	2.32632241712431e-10	1412.2490639145	0.206544718639668	7.11598880443685	1.11113314959788e-12	5371
ENSG00000123609	NMI	N-myc and STAT interactor	1.41933739556269	3.04014935346828e-10	601.071692702353	0.200552681057608	7.0771299993491	1.47170465055265e-12	9111
ENSG00000240065	PSMB9	proteasome subunit beta 9	1.45540107762041	3.05138698601977e-10	1205.98232261064	0.205716741373272	7.07478189623657	1.49683993376042e-12	5698
ENSG00000239713	APOBEC3G	apolipoprotein B mRNA editing enzyme catalytic subunit 3G	1.68919866315885	3.78340091362861e-10	229.958282565812	0.239838020392859	7.04308124454959	1.88034512585944e-12	60489
ENSG00000162614	NEXN	nexilin F-actin binding protein	2.28036642736053	4.42845966416567e-10	54.6079700725371	0.324870036928687	7.01931901420966	2.22952206677159e-12	91624
ENSG00000185507	IRF7	interferon regulatory factor 7	1.72078631172167	5.21755905700483e-10	2401.7662743719	0.246016966661391	6.99458389018387	2.6604735396849e-12	3665
ENSG00000152061	RABGAP1L	RAB GTPase activating protein 1 like	1.62214207012263	5.68763276928723e-10	330.104989814951	0.232374874720556	6.98071197272663	2.93687872938087e-12	9910
ENSG00000205413	SAMD9	sterile alpha motif domain containing 9	2.00646842075412	6.29762469293509e-10	469.344069581143	0.288093732627611	6.9646375242313	3.29250371217803e-12	54809
ENSG00000163568	AIM2	absent in melanoma 2	2.3600443756833	9.23165587167478e-10	33.3005743465026	0.34159737863253	6.9088480278477	4.88605035485272e-12	9447
ENSG00000130813	C19orf66	chromosome 19 open reading frame 66	1.4262257790463	9.82413400267786e-10	790.610205055777	0.206750480940942	6.89829485549638	5.26304216241053e-12	55337
ENSG00000172936	MYD88	myeloid differentiation primary response 88	1.5381078384439	1.14989538168301e-09	1333.95586398599	0.223751287052875	6.87418543465371	6.23450668439766e-12	4615
ENSG00000132109	TRIM21	tripartite motif containing 21	1.49294398051987	1.19944707304806e-09	577.808633425419	0.217424967901765	6.86647901999182	6.58058485826406e-12	6737
ENSG00000115155	OTOF	otoferlin	2.3102993353416	1.97483671743203e-09	36.8146706018146	0.340086563507447	6.79326848880641	1.09621091911931e-11	9381
ENSG00000272821	NA	NA	1.40736162322599	3.7033725265623e-09	371.691603219391	0.210043875807344	6.70032210087785	2.07960633712593e-11	NA
ENSG00000125347	IRF1	interferon regulatory factor 1	1.44637369960552	3.99212727101406e-09	925.019685868622	0.216274691464102	6.68766969363863	2.26752210578479e-11	3659
ENSG00000038210	PI4K2B	phosphatidylinositol 4-kinase type 2 beta	1.73137610210386	4.46927962962423e-09	151.770069096447	0.259597482715661	6.66946414114596	2.56739099616960e-11	55300
ENSG00000106785	TRIM14	tripartite motif containing 14	1.23015924971406	5.61458245937575e-09	665.356220051388	0.185425502350135	6.63425059726242	3.26155309716528e-11	9830
ENSG00000223960	LOC101927027	uncharacterized LOC101927027	1.32423994419709	5.76589949886574e-09	154.106505478457	0.199773847320337	6.62869520690402	3.38667046018707e-11	101927027
ENSG00000017483	SLC38A5	solute carrier family 38 member 5	2.29079377044525	6.15250020460453e-09	39.3439826422328	0.346172538550713	6.61749132393891	3.65345652116192e-11	92745
ENSG00000136816	TOR1B	torsin family 1 member B	1.61042120722815	8.12974370518581e-09	550.484892059697	0.244947743342612	6.57455008669188	4.88005011671258e-11	27348
ENSG00000154451	GBP5	guanylate binding protein 5	2.01855147835938	9.83375239959381e-09	176.973263080075	0.308431145908082	6.54457730725075	5.96638950210946e-11	115362
ENSG00000137628	DDX60	DEXD/H-box helicase 60	1.82374351588456	1.01743168940346e-08	324.281845162435	0.278949259452962	6.537904131601	6.23868911723542e-11	55601
ENSG00000102524	TNFSF13B	tumor necrosis factor superfamily member 13b	1.28727430627853	1.03962816883058e-08	1830.99944899631	0.197038599189299	6.53310727733004	6.44189661187218e-11	10673
ENSG00000213533	TMEM110	transmembrane protein 110	1.68320697883222	1.11622563773291e-08	112.573359996484	0.258124856508813	6.52090233229728	6.98856818305636e-11	375346
ENSG00000124201	ZNFX1	zinc finger NFX1-type containing 1	1.18751853838589	2.86150812408912e-08	1477.61186668344	0.186229203342332	6.37665047733118	1.81002902059468e-10	57169
ENSG00000092295	TGM1	transglutaminase 1	1.93308911368091	3.45137888558268e-08	29.0489423283148	0.304600549819071	6.34630868141618	2.20542509309162e-10	7051
ENSG00000164691	TAGAP	T-cell activation RhoGTPase activating protein	1.59034147472239	3.48177364686462e-08	221.696166113274	0.250707599059025	6.34341153076883	2.24732049755672e-10	117289
ENSG00000134470	IL15RA	interleukin 15 receptor subunit alpha	1.9818831196001	4.24955243749577e-08	82.8850368770322	0.314030560172895	6.311115448474	2.77031431089571e-10	3601
ENSG00000123405	NFE2	nuclear factor, erythroid 2	-1.7982696717963	4.25861616209403e-08	52.7047630036681	0.285020652030296	-6.30926095701006	2.80371037587034e-10	4778
ENSG00000159228	CBR1	carbonyl reductase 1	1.24423499063437	4.58807207798178e-08	1270.17898355069	0.197616683804232	6.29620418014385	3.05022541813802e-10	873
ENSG00000035720	STAP1	signal transducing adaptor family member 1	2.09531619607445	4.66626166708448e-08	81.0714787571229	0.333008317618345	6.2920836664382	3.13232565272565e-10	26228
ENSG00000225886	NA	NA	2.13971692971186	5.26301132743924e-08	19.2206442082928	0.341159738155006	6.27189169883721	3.56687658543291e-10	NA
ENSG00000185201	IFITM2	interferon induced transmembrane protein 2	1.5742652722994	5.59465266399519e-08	378.748105517391	0.251444137898952	6.26089470788162	3.827749192432e-10	10581
ENSG00000117091	CD48	CD48 molecule	1.38084668875089	6.10290998943923e-08	373.864017636522	0.221082091222643	6.2458550175387	4.21488006757889e-10	962
ENSG00000121858	TNFSF10	tumor necrosis factor superfamily member 10	2.17516012730537	9.78941999312022e-08	337.651589970775	0.352586925747864	6.16914572964295	6.86599264065209e-10	8743
ENSG00000136147	PHF11	PHD finger protein 11	1.10122988590449	9.78941999312022e-08	440.697996953737	0.178520226454737	6.16865611126536	6.88728315529661e-10	51131
ENSG00000108700	CCL8	C-C motif chemokine ligand 8	2.17500374016626	9.90985937201887e-08	276.986023641078	0.352782802494918	6.16527711890828	7.0359809650944e-10	6355
ENSG00000164342	TLR3	toll like receptor 3	1.75370981075145	9.92437192857241e-08	94.8914556228442	0.284526250991942	6.16361339116337	7.11034198716541e-10	7098
ENSG00000124357	NAGK	N-acetylglucosamine kinase	0.937242577295453	1.04202927945332e-07	2997.21864826893	0.152286483756869	6.15446987922971	7.53290384681934e-10	55577
ENSG00000138385	SSB	Sjogren syndrome antigen B	1.28363183698982	1.27850745221418e-07	1221.94568182224	0.209724712362022	6.1205559541979	9.32494301298666e-10	6741
ENSG00000168899	VAMP5	vesicle associated membrane protein 5	1.21978043835587	1.89726595283728e-07	394.493259460098	0.201418992899069	6.0559355441078	1.39603897646324e-09	10791
ENSG00000185745	IFIT1	interferon induced protein with tetratricopeptide repeats 1	2.13253428437234	2.05432544040686e-07	3069.12540864068	0.352968486754551	6.04171296984729	1.52486558863221e-09	3434
ENSG00000132530	XAF1	XIAP associated factor 1	1.70616369747741	2.24142786735556e-07	212.243277785302	0.283122582784139	6.02623669471906	1.67821359719386e-09	54739
ENSG00000173786	CNP	2',3'-cyclic nucleotide 3' phosphodiesterase	1.08248092403912	2.59798539472786e-07	1194.85111492417	0.180385627983624	6.00092665995206	1.96194598323862e-09	1267
ENSG00000170581	STAT2	signal transducer and activator of transcription 2	1.46982015540303	2.84338610265933e-07	1952.05011806906	0.245589297951909	5.9848705446882	2.16562034540632e-09	6773
ENSG00000205364	MT1M	metallothionein 1M	2.10840046046271	3.15679884024195e-07	26.0559796604761	0.35337600563735	5.96645054227717	2.42470187819526e-09	4499
ENSG00000178685	PARP10	poly(ADP-ribose) polymerase family member 10	1.43082010057968	3.43188487436098e-07	3245.15507251505	0.240416301497831	5.95142713562038	2.6581435804771e-09	84875
ENSG00000144655	CSRNP1	cysteine and serine rich nuclear protein 1	1.35885589572446	4.66245365254278e-07	429.752690930881	0.230325801923539	5.89971199221336	3.64136637163672e-09	64651
ENSG00000132256	TRIM5	tripartite motif containing 5	1.43743160967004	5.20872151396998e-07	279.709895913327	0.24445940576614	5.88004214918671	4.10162024594551e-09	85363
ENSG00000206190	ATP10A	ATPase phospholipid transporting 10A (putative)	1.73066452645821	5.3291500034286e-07	96.2758041207643	0.294585939975761	5.8749053895804	4.23084909586083e-09	57194
ENSG00000173706	HEG1	heart development protein with EGF like domains 1	1.33555505317539	5.66510226111891e-07	113.964182794907	0.227777250295881	5.86342600694543	4.53412948027332e-09	57493
ENSG00000165029	ABCA1	ATP binding cassette subfamily A member 1	1.67600725236961	5.6665745736319e-07	70.6691424467117	0.285908062052662	5.86204964049215	4.57188292586321e-09	19
ENSG00000197536	C5orf56	chromosome 5 open reading frame 56	1.66144993780029	5.91213408856409e-07	97.9647360969811	0.283830042150374	5.85367893128117	4.80816430103321e-09	441108
ENSG00000117475	BLZF1	basic leucine zipper nuclear factor 1	1.52639184776501	6.32399013347067e-07	126.288651684393	0.261316668623558	5.84115761082148	5.18393304686488e-09	8548
ENSG00000146859	TMEM140	transmembrane protein 140	1.30029814241811	8.36509693066377e-07	419.42702857762	0.224457469943472	5.79307136779891	6.91107214306437e-09	55281
ENSG00000114127	XRN1	5'-3' exoribonuclease 1	1.34706875555664	8.46425308307897e-07	255.449624698425	0.232662970653229	5.78978576511158	7.04762568719543e-09	54464
ENSG00000169248	CXCL11	C-X-C motif chemokine ligand 11	2.01068542769798	1.06411809483423e-06	172.950744828316	0.349689661925299	5.74991384254164	8.92889384421671e-09	6373
ENSG00000196141	SPATS2L	spermatogenesis associated serine rich 2 like	1.24791110467668	1.59655580206885e-06	549.342534025915	0.219717425726541	5.67961826673604	1.34995681966707e-08	26010
ENSG00000196116	TDRD7	tudor domain containing 7	1.34436967481628	1.70904304396033e-06	344.191149368516	0.237242095164883	5.66665740277644	1.45610070227046e-08	23424
ENSG00000168394	TAP1	transporter 1, ATP binding cassette subfamily B member	1.44808435075389	1.73596730007181e-06	1910.24065374269	0.255724080830562	5.6626827870519	1.49024495520268e-08	6890
ENSG00000196358	NTNG2	netrin G2	1.77370408071978	1.84584728992861e-06	28.7627386630048	0.31388223844935	5.65085839033862	1.59648574743713e-08	84628
ENSG00000004468	CD38	CD38 molecule	1.80811100676951	1.84757220550876e-06	62.8497590605825	0.320052514301267	5.64941978574031	1.60990284479237e-08	952
ENSG00000185880	TRIM69	tripartite motif containing 69	1.03581345911376	1.96283057112166e-06	551.077657741957	0.183728620118491	5.63773601764241	1.72300366405826e-08	140691
ENSG00000140853	NLRC5	NLR family CARD domain containing 5	1.46894808423435	2.08773162637663e-06	637.050675896835	0.261107529732307	5.62583578397889	1.8461191041993e-08	84166
ENSG00000138670	RASGEF1B	RasGEF domain family member 1B	1.36187747908401	2.37875581293815e-06	210.294716355145	0.243105197898973	5.60200888690979	2.11881689915101e-08	153020
ENSG00000162772	ATF3	activating transcription factor 3	1.34621761751329	2.50295837761835e-06	846.162287280949	0.240742960990879	5.59192930074617	2.24560262369425e-08	467
ENSG00000138166	DUSP5	dual specificity phosphatase 5	1.36006573053241	2.63159719652619e-06	574.317685789091	0.243653058468841	5.58197684477799	2.37800043576884e-08	1847
ENSG00000168404	MLKL	mixed lineage kinase domain like	1.23475227638824	2.78881374392263e-06	101.070148413236	0.221653615174311	5.57063901446955	2.53806711349055e-08	197259
ENSG00000266028	SRGAP2	SLIT-ROBO Rho GTPase activating protein 2	0.953183749721268	2.8603982601593e-06	839.248576586463	0.171282210535292	5.56498977180627	2.62167787350817e-08	23380
ENSG00000155363	MOV10	Mov10 RISC complex RNA helicase	1.20633920987973	3.77547720469449e-06	635.769575040984	0.218731754500701	5.51515353878748	3.48475595605314e-08	4343
ENSG00000132274	TRIM22	tripartite motif containing 22	1.53170297512195	3.83041924788181e-06	1163.32110530611	0.27791611563593	5.51138595045879	3.56019087132886e-08	10346
ENSG00000163121	NEURL3	neuralized E3 ubiquitin protein ligase 3	1.78529504559336	3.83828550852988e-06	116.691173474597	0.324021348227261	5.50980685489029	3.59227650382e-08	93082
ENSG00000275302	CCL4	C-C motif chemokine ligand 4	1.45102958852613	3.87232813697362e-06	617.795828720646	0.263486201170024	5.50704204653892	3.64913127217549e-08	6351
ENSG00000160932	LY6E	lymphocyte antigen 6 complex, locus E	1.38584109290179	4.17527815861017e-06	5968.03521892133	0.252312581563158	5.49255643264421	3.9615690267585e-08	4061
ENSG00000026751	SLAMF7	SLAM family member 7	1.22684679857461	4.22650661871279e-06	1795.94429324833	0.223501704635158	5.48920555472855	4.03745549325174e-08	57823
ENSG00000225101	NA	NA	1.91034511398258	6.16502654665228e-06	12.0610645085501	0.352401888497309	5.42092757257504	5.92905799684496e-08	NA
ENSG00000160710	ADAR	adenosine deaminase, RNA specific	0.958874024686447	6.5821191537401e-06	2362.482107455	0.177306060456968	5.40801607240698	6.37267070974643e-08	103
ENSG00000166750	SLFN5	schlafen family member 5	1.51438226885746	6.84618723313653e-06	385.343968257348	0.280452946877765	5.39977306609477	6.67252483188288e-08	162394
ENSG00000116337	AMPD2	adenosine monophosphate deaminase 2	-0.99681298962282	7.16297652055607e-06	368.677774116547	0.184921479214023	-5.39046623388264	7.02751198040743e-08	271
ENSG00000185608	MRPL40	mitochondrial ribosomal protein L40	1.0227713619031	1.10978352254882e-05	429.195350506427	0.19261053804134	5.31004882860345	1.0959586842443e-07	64976
ENSG00000059378	PARP12	poly(ADP-ribose) polymerase family member 12	0.889866453915417	1.2806081109162e-05	1459.67282004285	0.168449098822819	5.2827023720169	1.272920990648e-07	64761
ENSG00000232810	TNF	tumor necrosis factor	1.28357692716167	1.28480456143653e-05	332.482376191042	0.243059450756866	5.28091758277543	1.2853850579143e-07	7124
ENSG00000198604	BAZ1A	bromodomain adjacent to zinc finger domain 1A	0.865680302754128	1.31022616620379e-05	1338.28605849147	0.164074300269832	5.27614807029775	1.31927503987473e-07	11177
ENSG00000243649	CFB	complement factor B	1.58057954141532	1.52468552051804e-05	52.0615518290852	0.301228726407927	5.24710760578287	1.54505664959228e-07	629
ENSG00000020577	SAMD4A	sterile alpha motif domain containing 4A	1.27237317797888	2.5902267772095e-05	114.103554977011	0.24718869271037	5.1473761361314	2.64155315819467e-07	23034
ENSG00000151726	ACSL1	acyl-CoA synthetase long-chain family member 1	1.1624849878385	3.38320200357652e-05	677.215492250087	0.228218652935129	5.09373345643635	3.51080262180543e-07	2180
ENSG00000155287	SLC25A28	solute carrier family 25 member 28	1.03171018295192	3.38320200357652e-05	535.599382065119	0.202555604904056	5.0934664752457	3.51575242093732e-07	81894
ENSG00000171943	SRGAP2C	SLIT-ROBO Rho GTPase activating protein 2C	1.05475374715968	3.38320200357652e-05	235.887419614009	0.207042417532321	5.09438481124298	3.49875478961611e-07	653464
ENSG00000135094	SDS	serine dehydratase	1.50803253942984	3.48073885813719e-05	475.432378854453	0.296453955881814	5.08690307384883	3.63957719627073e-07	10993
ENSG00000067066	SP100	SP100 nuclear antigen	1.02034019594316	3.71764048296694e-05	493.418706427022	0.201168714184358	5.0720620255498	3.93528070229509e-07	6672
ENSG00000100596	SPTLC2	serine palmitoyltransferase long chain base subunit 2	1.08696848970672	3.71764048296694e-05	289.415078974716	0.214300340021528	5.07217342537825	3.93297707328666e-07	9517
ENSG00000002549	LAP3	leucine aminopeptidase 3	1.31736961772442	3.82622695811626e-05	2591.52396067155	0.260070940712545	5.06542412664436	4.07492059697401e-07	51056
ENSG00000133101	CCNA1	cyclin A1	1.29742680994117	3.88565175994251e-05	404.766730043218	0.25639878416035	5.06019096069414	4.1883679333273e-07	8900
ENSG00000276070	CCL4L2	C-C motif chemokine ligand 4 like 2	1.55694646855137	3.88565175994251e-05	168.202208772351	0.307657386573189	5.06065037440924	4.1782877473397e-07	9560
ENSG00000137200	CMTR1	cap methyltransferase 1	1.07731112908726	4.19770384216057e-05	489.327054968536	0.213569957238607	5.04430090737743	4.55182498859469e-07	23070
ENSG00000169136	ATF5	activating transcription factor 5	1.04816326071813	4.4153625516508e-05	3997.11487861975	0.208237949085133	5.03348820579104	4.8163446151745e-07	22809
ENSG00000100226	GTPBP1	GTP binding protein 1	0.986603260483929	4.61217066091615e-05	489.64605000548	0.196422311906172	5.02286756992869	5.09056466156756e-07	9567
ENSG00000157657	ZNF618	zinc finger protein 618	1.16972418257223	4.61217066091615e-05	239.274381618088	0.232842867631651	5.02366335920019	5.06950654414599e-07	114991
ENSG00000187764	SEMA4D	semaphorin 4D	1.10710774163532	4.92323843334596e-05	465.163450354975	0.221014880467122	5.00920001085632	5.46567488888856e-07	10507
ENSG00000203446	NA	NA	1.62644781726538	5.00378469627961e-05	59.0254613488117	0.32496726201832	5.00495898314117	5.58739270932919e-07	NA
ENSG00000204397	CARD16	caspase recruitment domain family member 16	1.34778655924514	5.35168916095768e-05	243.944644681313	0.270049768003324	4.99088212224847	6.01041705290542e-07	114769
ENSG00000163644	PPM1K	protein phosphatase, Mg2+/Mn2+ dependent 1K	1.1544963155131	5.4155124424656e-05	470.441645627143	0.23147867476465	4.9874845563502	6.1170507805556e-07	152926
ENSG00000130303	BST2	bone marrow stromal cell antigen 2	1.12066939400857	5.65776493553546e-05	3038.06800129221	0.225164205752292	4.9771205430469	6.45371333801034e-07	684
ENSG00000159314	ARHGAP27	Rho GTPase activating protein 27	0.998092864904439	5.65776493553546e-05	891.196317484103	0.200548295516886	4.97682048272707	6.46372163938409e-07	201176
ENSG00000137726	FXYD6	FXYD domain containing ion transport regulator 6	1.59671159384978	6.63416621863335e-05	72.3777078207777	0.322906922941897	4.94480446347411	7.62203309182686e-07	53826
ENSG00000276085	CCL3L1	C-C motif chemokine ligand 3 like 1	1.50117754673799	7.35422720111425e-05	49.9167574213272	0.304894495039561	4.92359675612775	8.4967835086778e-07	6349
ENSG00000128394	APOBEC3F	apolipoprotein B mRNA editing enzyme catalytic subunit 3F	1.4245393199823	7.98908894439543e-05	56.850375495644	0.290349992959971	4.90628329437808	9.28184347764266e-07	200316
ENSG00000086300	SNX10	sorting nexin 10	1.11200126181236	8.15947642805735e-05	258.048898657153	0.226890307648122	4.90105228971233	9.53246778208469e-07	29887
ENSG00000116863	ADPRHL2	ADP-ribosylhydrolase like 2	0.822421495492391	8.40265589769884e-05	742.087147999265	0.16804013560091	4.89419680930046	9.87080212600006e-07	54936
ENSG00000108679	LGALS3BP	galectin 3 binding protein	1.32823121222261	8.61083558960222e-05	1268.16409693047	0.271716267269103	4.88830214536678	1.01709346988782e-06	3959
ENSG00000121797	CCRL2	C-C motif chemokine receptor like 2	0.948047096750698	8.85419287614806e-05	277.459722836297	0.194202812455125	4.88173721464391	1.05155327516378e-06	9034
ENSG00000168016	TRANK1	tetratricopeptide repeat and ankyrin repeat containing 1	1.51364963067512	9.25609251096817e-05	340.261042757211	0.310689313796522	4.87190760499233	1.10525857776358e-06	9881
ENSG00000123240	OPTN	optineurin	1.27605882861129	0.000123693757127495	608.710948670648	0.265114078949433	4.81324429720187	1.48499572876229e-06	10133
ENSG00000204217	BMPR2	bone morphogenetic protein receptor type 2	0.990216656539196	0.000123829006319217	315.488298423159	0.205782620428231	4.81195474369296	1.49461203005832e-06	659
ENSG00000197272	IL27	interleukin 27	1.64688311899398	0.000126085929364045	19.139924595826	0.342581207249272	4.80727805304177	1.52999126834315e-06	246778
ENSG00000167601	AXL	AXL receptor tyrosine kinase	1.57894967899486	0.000132546149150369	49.8541646900719	0.329207620439048	4.79621242330021	1.61693811330406e-06	558
ENSG00000123737	EXOSC9	exosome component 9	0.96965098304547	0.000147899427022487	200.927581971648	0.203147512392462	4.77313737011061	1.81377984472166e-06	5393
ENSG00000282826	FRG1CP	FSHD region gene 1 family member C, pseudogene	0.973375084499732	0.000180912641878765	220.284249848883	0.205728834420132	4.73134982387514	2.23031785960396e-06	100289097
ENSG00000129667	RHBDF2	rhomboid 5 homolog 2	1.39926833317736	0.000187451038361061	402.776582594812	0.296261991646513	4.72307745384669	2.32302325988019e-06	79651
ENSG00000141682	PMAIP1	phorbol-12-myristate-13-acetate-induced protein 1	1.2647599292106	0.000210353417440582	93.3836420153222	0.269182118438929	4.69852877503655	2.62042274356369e-06	5366
ENSG00000101596	SMCHD1	structural maintenance of chromosomes flexible hinge domain containing 1	1.02093225738783	0.000251015264368139	308.487268141345	0.219125318050812	4.65912504529069	3.17556262932649e-06	23347
ENSG00000104213	PDGFRL	platelet derived growth factor receptor like	1.58579493888147	0.000251015264368139	54.272645787191	0.340302841003135	4.65995210091961	3.16282976213612e-06	5157
ENSG00000117226	GBP3	guanylate binding protein 3	1.24268134076087	0.000251015264368139	185.480302874093	0.266660410325234	4.66016436127592	3.15956983050341e-06	2635
ENSG00000271503	CCL5	C-C motif chemokine ligand 5	1.48696424021	0.000265205542686036	313.144396538854	0.320001526597598	4.64674108283196	3.37219982631827e-06	6352
ENSG00000106078	COBL	cordon-bleu WH2 repeat protein	1.60881491636869	0.000274923701850612	14.3149412250704	0.34685728844423	4.6382618153557	3.51351532733629e-06	23242
ENSG00000154099	DNAAF1	dynein axonemal assembly factor 1	1.62301633837435	0.000280468777724691	15.4777473906295	0.350309718974893	4.63308966455103	3.60248413910886e-06	123872
ENSG00000237352	NA	NA	1.58361697446501	0.00028496562586247	15.1636481964399	0.342125611073011	4.62875892131635	3.67863713757788e-06	NA
ENSG00000185722	ANKFY1	ankyrin repeat and FYVE domain containing 1	0.950317847357954	0.000306138345792934	477.810645212587	0.206015026992866	4.61285694169708	3.97171674332793e-06	51479
ENSG00000170801	HTRA3	HtrA serine peptidase 3	1.29571423193057	0.000310093601270791	48.2379057589435	0.281117388247979	4.60915719232421	4.043045727535e-06	94031
ENSG00000188389	PDCD1	programmed cell death 1	1.45122335872369	0.000344868793337738	55.2604482510719	0.316448106533157	4.58597580065352	4.51870942022596e-06	5133
ENSG00000204264	PSMB8	proteasome subunit beta 8	0.840051774085015	0.000352540077513167	1451.74597691456	0.18340339200534	4.58035025906477	4.64197868796786e-06	5696
ENSG00000198087	CD2AP	CD2 associated protein	1.17950820830777	0.000376915611224848	61.7400577284677	0.258362504086183	4.56532271383434	4.98726523598359e-06	23607
ENSG00000151948	GLT1D1	glycosyltransferase 1 domain containing 1	1.58561530178379	0.000391987654180585	15.1573864652834	0.348100480782536	4.55505059406783	5.23729712872788e-06	144423
ENSG00000157693	TMEM268	transmembrane protein 268	1.16991267677482	0.000391987654180585	172.569886719769	0.256794880785903	4.55582554135966	5.21802323656045e-06	203197
ENSG00000188290	HES4	hes family bHLH transcription factor 4	1.60476157140131	0.000395306641802674	230.366344767679	0.35251940936423	4.55226443927018	5.30715687697388e-06	57801
ENSG00000100220	RTCB	RNA 2',3'-cyclic phosphate and 5'-OH ligase	0.997722495775766	0.000396019624467184	894.734488995925	0.219237436413654	4.55087649306972	5.34229016418004e-06	51493
ENSG00000130775	THEMIS2	thymocyte selection associated family member 2	0.813936142112183	0.000406082421876186	1256.80603236553	0.17910004481709	4.54458927100456	5.50424763402821e-06	9473
ENSG00000086065	CHMP5	charged multivesicular body protein 5	0.929040552496324	0.000435645188302937	697.414559894483	0.205142353852673	4.52876032203244	5.93307524249143e-06	51510
ENSG00000138760	SCARB2	scavenger receptor class B member 2	1.03340226396183	0.000483032349322369	884.786637415858	0.229344905851664	4.50588714898343	6.60962099376119e-06	950
ENSG00000128335	APOL2	apolipoprotein L2	0.908000788494235	0.000484889667265591	878.514196791372	0.201595492552882	4.50407286887157	6.6663331264165e-06	23780
ENSG00000141837	CACNA1A	calcium voltage-gated channel subunit alpha1 A	1.39777428710271	0.000518365251237912	33.8864523095396	0.311386301611742	4.48887532902957	7.16001831568535e-06	773
ENSG00000137752	CASP1	caspase 1	1.17938849137782	0.000529971803764631	720.7541110024	0.263070747919467	4.48316090141222	7.35454320076136e-06	834
ENSG00000282851	BISPR	BST2 interferon stimulated positive regulator (non-protein coding)	1.1384128421377	0.00053665958750251	163.922906713993	0.254138665991086	4.47949483679761	7.48198998906229e-06	105221694
ENSG00000105835	NAMPT	nicotinamide phosphoribosyltransferase	1.1369978453735	0.000540694395339772	1147.33192295739	0.253969374491126	4.47690926377119	7.57314166324989e-06	10135
ENSG00000160791	CCR5	C-C motif chemokine receptor 5 (gene/pseudogene)	0.824212599953778	0.000543857539220144	494.656632454425	0.184194718483029	4.47468096122266	7.65254912218366e-06	1234
ENSG00000155629	PIK3AP1	phosphoinositide-3-kinase adaptor protein 1	1.02535382065988	0.000551983578692469	726.764998220474	0.229358331903565	4.47053225470351	7.80251750685152e-06	118788
ENSG00000112941	PAPD7	poly(A) RNA polymerase D7, non-canonical	0.819592864468363	0.000567688094954872	339.701370068603	0.183658889727434	4.46258204917121	8.09779054960477e-06	11044
ENSG00000279296	NA	NA	1.51134522471165	0.000567688094954872	19.8414377782478	0.338596899957299	4.46355304759803	8.06116289494199e-06	NA
ENSG00000169429	CXCL8	C-X-C motif chemokine ligand 8	1.2459397799507	0.000647703298686211	318.777087763531	0.281042360612361	4.43328107989106	9.28097413724514e-06	3576
ENSG00000112096	SOD2	superoxide dismutase 2, mitochondrial	1.05783889593718	0.000713101323077769	4604.40608641493	0.239789367122416	4.4115337916428	1.02640931418281e-05	6648
ENSG00000204176	SYT15	synaptotagmin 15	1.50754653422107	0.000731732892958612	16.3190606500341	0.342237076616591	4.40497724304133	1.05794983555625e-05	83849
ENSG00000135604	STX11	syntaxin 11	0.877525633605573	0.000739161921605603	377.947694282354	0.199355144914393	4.40182085083583	1.0734617721633e-05	8676
ENSG00000106392	C1GALT1	core 1 synthase, glycoprotein-N-acetylgalactosamine 3-beta-galactosyltransferase 1	1.01932097588819	0.000826044426409604	100.545051714937	0.232897866368586	4.37668662140083	1.20497024700555e-05	56913
ENSG00000055955	ITIH4	inter-alpha-trypsin inhibitor heavy chain family member 4	1.50857556671179	0.000846777749642155	22.7738224027815	0.345186997278108	4.37031399967933	1.24067997914393e-05	3700
ENSG00000169715	MT1E	metallothionein 1E	1.53146091094997	0.000860816535903532	130.751172004628	0.350788940414439	4.36576167179223	1.26680546173114e-05	4493
ENSG00000088827	SIGLEC1	sialic acid binding Ig like lectin 1	1.31381616393871	0.000865174432061951	3384.21725583609	0.301078406915962	4.36370106178166	1.27880297516418e-05	6614
ENSG00000269720	LOC105372343	uncharacterized LOC105372343	1.49190514770348	0.0009579297677014	16.6679152819636	0.343723438589776	4.34042308497915	1.42208640399743e-05	105372343
ENSG00000185404	SP140L	SP140 nuclear body protein like	0.969957561268091	0.000993692279907008	271.373446169299	0.223935876909237	4.33140760942571	1.48159114863822e-05	93349
ENSG00000196369	SRGAP2B	SLIT-ROBO Rho GTPase activating protein 2B	0.938031096078452	0.00102318334749432	117.79474627269	0.216935336095936	4.32401245901048	1.53216637590319e-05	647135
ENSG00000184898	RBM43	RNA binding motif protein 43	1.14763233389107	0.00104749494199193	57.9404922245715	0.265785914100718	4.31788244976812	1.57533286958058e-05	375287
ENSG00000196684	HSH2D	hematopoietic SH2 domain containing	1.21867382443932	0.00105701836556996	896.245352848398	0.282431370382748	4.31493790079969	1.59647774829517e-05	84941
ENSG00000110057	UNC93B1	unc-93 homolog B1 (C. elegans)	0.933384910111759	0.00114448293083837	4203.483733519	0.217248305367951	4.29639673612595	1.7359677838186e-05	81622
ENSG00000086289	EPDR1	ependymin related 1	1.22349382061081	0.00115612910829205	92.2741987271149	0.284983557600186	4.29320846056422	1.76109513688068e-05	54749
ENSG00000159399	HK2	hexokinase 2	1.15243842922049	0.00115999592574309	759.443891736834	0.26853797508959	4.29152870775917	1.77447256439109e-05	3099
ENSG00000079215	SLC1A3	solute carrier family 1 member 3	0.959714001600221	0.00118821446324127	177.731396483333	0.223957340662389	4.28525360571668	1.82530847641788e-05	6507
ENSG00000138119	MYOF	myoferlin	1.03143056174083	0.0013084352686583	1492.25849088574	0.241958443007612	4.26284178770477	2.01843432007574e-05	26509
ENSG00000142583	SLC2A5	solute carrier family 2 member 5	1.40429940018355	0.00131675144680664	49.1239148994721	0.329609579700799	4.26049328256264	2.03976213279284e-05	6518
ENSG00000126262	FFAR2	free fatty acid receptor 2	1.49092240732066	0.00143690601601203	9.66807340529044	0.351632382213334	4.24000314742378	2.23516652590783e-05	2867
ENSG00000055130	CUL1	cullin 1	0.72591832142771	0.00162337085043876	657.210636875479	0.172361706626799	4.21159859480553	2.53569835284439e-05	8454
ENSG00000162374	ELAVL4	ELAV like RNA binding protein 4	1.46911306267894	0.00167887425941594	19.7916191075914	0.349533615504275	4.20306659363631	2.63323078188907e-05	1996
ENSG00000104320	NBN	nibrin	0.904647198549186	0.00172403661892871	282.294950447434	0.215591052365119	4.19612589959021	2.71519353913771e-05	4683
ENSG00000121594	CD80	CD80 molecule	1.18339633439373	0.00176848992254185	181.335817761304	0.282472235465832	4.18942531623385	2.79661802764315e-05	941
ENSG00000225964	NA	NA	1.46274250469735	0.00177757320655445	16.0997874078935	0.349325170039493	4.18733784494252	2.82245535927448e-05	NA
ENSG00000140280	LYSMD2	LysM domain containing 2	1.21983094907141	0.0018081564698361	68.4011654420664	0.291648275634874	4.18254126967158	2.88268668462865e-05	256586
ENSG00000163823	CCR1	C-C motif chemokine receptor 1	0.896980509326151	0.00184123081335647	1298.65150431191	0.214717032890807	4.17750048633684	2.94730034023368e-05	1230
ENSG00000168961	LGALS9	galectin 9	0.906718748994934	0.00186340660731747	6632.80082910686	0.217237487726839	4.17385948660514	2.99482505145582e-05	3965
ENSG00000115525	ST3GAL5	ST3 beta-galactoside alpha-2,3-sialyltransferase 5	0.922636654686934	0.00188637511787793	465.348229120389	0.221247528116611	4.17015576418394	3.04391518407979e-05	8869
ENSG00000111186	WNT5B	Wnt family member 5B	-1.22418510403655	0.00189856649471656	181.985645704629	0.293726130363458	-4.16777731869391	3.07584192973508e-05	81029
ENSG00000128284	APOL3	apolipoprotein L3	1.28518596143503	0.00192204969101203	290.903761577837	0.308637247439702	4.16406630144702	3.1262926620734e-05	80833
ENSG00000229023	NA	NA	1.42769665902754	0.00195939013391731	5.61628642754103	0.343297914274453	4.15876881176199	3.19967536229962e-05	NA
ENSG00000111224	PARP11	poly(ADP-ribose) polymerase family member 11	0.909601947063905	0.00210530461957536	105.164122234595	0.219634996654879	4.14142536898706	3.45154181483343e-05	57097
ENSG00000187474	FPR3	formyl peptide receptor 3	0.899793037054424	0.00211204361114438	4009.7494144339	0.217352280628776	4.13979110065661	3.47622229937273e-05	2359
ENSG00000204267	TAP2	transporter 2, ATP binding cassette subfamily B member	0.866826483242862	0.00215648681019596	557.933465624596	0.209676564105143	4.13411239802741	3.56329066940016e-05	6891
ENSG00000277632	CCL3	C-C motif chemokine ligand 3	1.20800864292134	0.00217350318910837	1356.04884302357	0.292396161109235	4.13141074882322	3.60543677532337e-05	6348
ENSG00000171109	MFN1	mitofusin 1	0.916614443516127	0.00217935373129783	239.266031924878	0.221945909924664	4.1299001357009	3.62920843396915e-05	55669
ENSG00000166889	PATL1	PAT1 homolog 1, processing body mRNA decay factor	0.710380181254138	0.00218502669197604	423.608769917713	0.17207101410283	4.12841282396124	3.65275875054409e-05	219988
ENSG00000225963	NA	NA	1.35958562321256	0.00224713465708065	51.3417360117562	0.329910448997709	4.12107475632577	3.77109023972741e-05	NA
ENSG00000146070	PLA2G7	phospholipase A2 group VII	0.707423248640043	0.00248354222937566	3246.43138162638	0.17266501887134	4.09708494091194	4.18385413972148e-05	7941
ENSG00000137841	PLCB2	phospholipase C beta 2	-0.6949386018641	0.00252146701568319	1534.75990859382	0.169836704382037	-4.09180456246301	4.28029319773239e-05	5330
ENSG00000253958	CLDN23	claudin 23	1.05888015188022	0.00252146701568319	108.614394393104	0.25876954942267	4.09198127926041	4.27703187306538e-05	137075
ENSG00000182782	HCAR2	hydroxycarboxylic acid receptor 2	0.977525838608237	0.00277654592955814	313.19651558108	0.240265566417027	4.06852239871756	4.73122136063608e-05	338442
ENSG00000124882	EREG	epiregulin	1.39806432745474	0.00280130645486214	32.6434637902935	0.343878934872115	4.06557129756921	4.79149429121841e-05	2069
ENSG00000003400	CASP10	caspase 10	0.966649593292962	0.00289830721159584	203.624823584519	0.238282015320626	4.05674591929342	4.97611642860965e-05	843
ENSG00000145685	LHFPL2	lipoma HMGIC fusion partner-like 2	0.80771298708304	0.00345752899435304	823.609544250223	0.201201617464415	4.01444579453192	5.95856348991327e-05	10184
ENSG00000110921	MVK	mevalonate kinase	-0.928573564326837	0.00352588578737372	168.22675930968	0.231625559407507	-4.00894256532875	6.0991247080369e-05	4598
ENSG00000152952	PLOD2	procollagen-lysine,2-oxoglutarate 5-dioxygenase 2	1.40945780495598	0.0035668315714037	7.85202047059067	0.35189514616276	4.00533460130216	6.19297549027042e-05	5352
ENSG00000148175	STOM	stomatin	0.891648630726729	0.00357459224963259	685.164475728441	0.222692605425865	4.0039435931049	6.22952241270767e-05	2040
ENSG00000123130	ACOT9	acyl-CoA thioesterase 9	0.768793024121816	0.00358268229484735	1081.72175809473	0.192076538897354	4.00253476314804	6.26674563934443e-05	23597
ENSG00000139370	SLC15A4	solute carrier family 15 member 4	0.859532203754536	0.00361284461783497	402.607545103225	0.214944880378649	3.99884938985463	6.36511662309456e-05	121260
ENSG00000182393	IFNL1	interferon lambda 1	1.36815364477999	0.00361284461783497	6.01133876572285	0.34214009423619	3.9988112116305	6.36614329483603e-05	282618
ENSG00000100567	PSMA3	proteasome subunit alpha 3	0.758156256905615	0.00372046454914172	849.934350579742	0.189977067542934	3.99077776444926	6.58569693082324e-05	5684
ENSG00000203797	DDO	D-aspartate oxidase	1.17691785489465	0.00372046454914172	42.7097239093678	0.294957529672724	3.99012649787418	6.60380656434501e-05	8528
ENSG00000149131	SERPING1	serpin family G member 1	1.37719830287932	0.00374132247147413	106.438494126118	0.34534085945639	3.98793906127183	6.6649777456068e-05	710
ENSG00000226137	BAIAP2-AS1	BAIAP2 antisense RNA 1 (head to head)	-0.986587292778838	0.00389392426519453	181.545364591469	0.248036950168249	-3.97758193732674	6.96196360587934e-05	440465
ENSG00000100911	PSME2	proteasome activator subunit 2	0.838552634853334	0.00397740569302051	1723.95580382521	0.211133225286814	3.97167538985966	7.13689267836895e-05	5721
ENSG00000050344	NFE2L3	nuclear factor, erythroid 2 like 3	0.903233203146195	0.00400113647293707	152.684516332254	0.227548891530088	3.9694027822885	7.20529965758371e-05	9603
ENSG00000130066	SAT1	spermidine/spermine N1-acetyltransferase 1	0.881739320668683	0.00420301449412481	5641.80981709704	0.222841385933804	3.95680235506437	7.59597275127442e-05	6303
ENSG00000221914	PPP2R2A	protein phosphatase 2 regulatory subunit Balpha	0.673253068460797	0.00432863172946902	314.954647223139	0.170491059231343	3.94890542352279	7.85093600968693e-05	5520
ENSG00000041357	PSMA4	proteasome subunit alpha 4	0.691537325962858	0.00448627213115462	1118.75880971435	0.175540213420711	3.93948094563083	8.16580869415609e-05	5685
ENSG00000179750	APOBEC3B	apolipoprotein B mRNA editing enzyme catalytic subunit 3B	1.29641966390258	0.00448630531264262	5.66426095950032	0.329154993694623	3.93862979063701	8.19482607292236e-05	9582
ENSG00000135148	TRAFD1	TRAF-type zinc finger domain containing 1	0.815743669804169	0.00492001751855862	1311.25295152513	0.208332925293535	3.91557728407457	9.01881478907021e-05	10906
ENSG00000116663	FBXO6	F-box protein 6	0.644444935094795	0.00495644456258726	813.288350689077	0.164695460553451	3.91294898432032	9.11758019968611e-05	26270
ENSG00000171621	SPSB1	splA/ryanodine receptor domain and SOCS box containing 1	0.938450737660364	0.00505794963456428	300.794330690491	0.240184599043431	3.90720612977634	9.33694956099776e-05	80176
ENSG00000256262	NA	NA	1.26512450095905	0.00513891994043149	41.9622381446749	0.324181326724167	3.90252120238711	9.51958963986211e-05	NA
ENSG00000164825	DEFB1	defensin beta 1	1.28843730486869	0.00516764620306035	7.08917074087227	0.330340571444242	3.90033019327802	9.60615830685717e-05	1672
ENSG00000184384	MAML2	mastermind like transcriptional coactivator 2	1.0541233995373	0.00532776402331648	105.476007674588	0.270836947156799	3.89209600316097	9.93819016806599e-05	84441
ENSG00000213928	IRF9	interferon regulatory factor 9	0.917569579189274	0.00533907348248648	160.512967783169	0.235833985665882	3.89074363730272	9.99374756290635e-05	10379
ENSG00000162645	GBP2	guanylate binding protein 2	1.08836841217228	0.00540098911970862	478.752512736133	0.279994281582624	3.88710942959422	0.000101445028970193	2634
ENSG00000125826	RBCK1	RANBP2-type and C3HC4-type zinc finger containing 1	0.725779293796685	0.00557947422532675	1164.37401534895	0.18713501110133	3.87837256922324	0.000105157585606107	10616
ENSG00000115956	PLEK	pleckstrin	0.729468131473141	0.00558233132365085	4267.88265299535	0.188132541403035	3.87741602825853	0.000105571747100607	5341
ENSG00000132669	RIN2	Ras and Rab interactor 2	0.995961837706855	0.00575873874091963	225.554733741705	0.257420548755413	3.86900673828166	0.000109279622399172	54453
ENSG00000165997	ARL5B	ADP ribosylation factor like GTPase 5B	0.866622735414051	0.0057607593770761	77.4154205941491	0.224043919686636	3.86809308025933	0.000109689796439518	221079
ENSG00000187193	MT1X	metallothionein 1X	1.36311441289472	0.00588476410435727	311.658656996206	0.352949261801188	3.86206902923782	0.000112430786477103	4501
ENSG00000150337	FCGR1A	Fc fragment of IgG receptor Ia	1.33821059722298	0.00602428335049898	20.9027402066498	0.347089772419307	3.85551722799349	0.000115485196869438	2209
ENSG00000086061	DNAJA1	DnaJ heat shock protein family (Hsp40) member A1	0.800545586880903	0.00609975490810972	1773.50664899473	0.207868117727733	3.85121872287053	0.000117531468718692	3301
ENSG00000108106	UBE2S	ubiquitin conjugating enzyme E2 S	0.706574265623105	0.00609975490810972	694.941460750597	0.183486346425897	3.85082748327797	0.000117719403441865	27338
ENSG00000115008	IL1A	interleukin 1 alpha	1.04323033394448	0.00612679094602397	41.2977113057874	0.271101928480784	3.84811107685805	0.000119032083828388	3552
ENSG00000132792	CTNNBL1	catenin beta like 1	0.639874246080024	0.00612679094602397	829.427957645208	0.166251767391504	3.84882672900067	0.000118684918197948	56259
ENSG00000115159	GPD2	glycerol-3-phosphate dehydrogenase 2	0.909162268129131	0.00615583104633236	454.325096142421	0.236421628672825	3.84551224535927	0.000120300856143231	2820
ENSG00000170385	SLC30A1	solute carrier family 30 member 1	0.934269216008681	0.00615583104633236	376.629993118759	0.242962119907349	3.84532871364867	0.000120390938297212	7779
ENSG00000160233	LRRC3	leucine rich repeat containing 3	0.817063928152382	0.00621273293158416	118.95197127122	0.212660469139535	3.84210535911248	0.000121983449527177	81543
ENSG00000173801	JUP	junction plakoglobin	1.17781847310638	0.00621273293158416	1415.39143215827	0.306607165116294	3.84145775803916	0.000122305786105542	3728
ENSG00000172123	SLFN12	schlafen family member 12	1.12108054012532	0.00622232333169358	68.0663632662264	0.291971976897477	3.83968541103853	0.000123192064055149	55106
ENSG00000183726	TMEM50A	transmembrane protein 50A	0.572223388448683	0.00622232333169358	1490.33468191708	0.149036894812573	3.83947470972408	0.000123297828879489	23585
ENSG00000155158	TTC39B	tetratricopeptide repeat domain 39B	0.965026961767368	0.00627427906774259	309.434692730049	0.251529608938674	3.8366336505642	0.000124732327687647	158219
ENSG00000106605	BLVRA	biliverdin reductase A	0.666484884329814	0.0063814758631497	1236.80185558109	0.173941001276529	3.83167211547924	0.000127275288305251	644
ENSG00000204138	PHACTR4	phosphatase and actin regulator 4	0.821268673746698	0.00641066972909385	382.230438685617	0.214444226061916	3.82975419216731	0.000128271323566714	65979
ENSG00000163219	ARHGAP25	Rho GTPase activating protein 25	0.704991898083347	0.00642099748457134	534.620258591681	0.184139968030314	3.82856533334081	0.000128892417072335	9938
ENSG00000130193	THEM6	thioesterase superfamily member 6	-0.956854915928089	0.00658502918345461	58.6758453057935	0.250383330925062	-3.82155997523042	0.000132610153310388	51337
ENSG00000141664	ZCCHC2	zinc finger CCHC-type containing 2	0.654377491237002	0.00664293443115475	554.956706297614	0.171365304847196	3.81861131003443	0.00013420502658952	54877
ENSG00000149485	FADS1	fatty acid desaturase 1	-0.677243007678906	0.00665250193942818	432.298332573521	0.177442766219347	-3.81668423068725	0.000135257091003671	3992
ENSG00000251230	NA	NA	1.30013100625631	0.00665250193942818	88.5269484284109	0.340608260525297	3.81708595161846	0.000135037137590717	NA
ENSG00000110218	PANX1	pannexin 1	0.972603476728362	0.00667311584091566	70.2208031228943	0.2549814173803	3.81440924880319	0.000136509088756616	24145
ENSG00000146409	SLC18B1	solute carrier family 18 member B1	1.24938487594934	0.00667311584091566	19.0582135168348	0.327547914999977	3.81435759085639	0.000136537644198688	116843
ENSG00000135077	HAVCR2	hepatitis A virus cellular receptor 2	0.622665451174794	0.00669368874424432	2287.29286213688	0.163308413469242	3.81281918026882	0.000137390629359691	84868
ENSG00000105339	DENND3	DENN domain containing 3	0.897889015847682	0.00752431518223117	168.934459144787	0.237443588338783	3.78148351837819	0.000155896545116905	22898
ENSG00000196814	MVB12B	multivesicular body subunit 12B	0.89103011824431	0.00752431518223117	226.312926612591	0.235629381273117	3.78148986951471	0.000155892567125997	89853
ENSG00000262979	NA	NA	1.32881552024177	0.00752431518223117	8.69562062589414	0.351318869577765	3.78236307613883	0.000155346548746793	NA
ENSG00000156113	KCNMA1	potassium calcium-activated channel subfamily M alpha 1	1.27547079439592	0.00756379764347405	28.7508210634016	0.337479149709607	3.77940621070497	0.00015720279101521	3778
ENSG00000152749	GPR180	G protein-coupled receptor 180	1.1396960353279	0.00756995188823175	66.9505445224948	0.301632055696808	3.77843141603455	0.000157819302904464	160897
ENSG00000105939	ZC3HAV1	zinc finger CCCH-type containing, antiviral 1	0.734768017419729	0.0077322814047925	640.918913373309	0.194796519007446	3.77197714396346	0.000161959094712782	56829
ENSG00000204642	HLA-F	major histocompatibility complex, class I, F	0.838623911578417	0.0077322814047925	1748.29876965344	0.222352076695343	3.77160368386153	0.000162201733463988	3134
ENSG00000115919	KYNU	kynureninase	0.766191380947176	0.00790305426422743	1332.74000018215	0.203483003290292	3.76538270301681	0.000166294177379342	8942
ENSG00000140105	WARS	tryptophanyl-tRNA synthetase	0.952836031137848	0.00793632963447142	2845.72107277308	0.25317363778516	3.76356732665197	0.000167506602367014	7453
ENSG00000105404	RABAC1	Rab acceptor 1	0.884427353166824	0.00800002449198099	695.002975097935	0.235169683003596	3.76080514235885	0.000169367329333878	10567
ENSG00000164327	RICTOR	RPTOR independent companion of MTOR complex 2	0.785071269402173	0.00818342470935896	146.991226381521	0.209155839322199	3.75352307612503	0.000174366472245974	253260
ENSG00000164543	STK17A	serine/threonine kinase 17a	0.725831021403133	0.00818342470935896	190.888815250405	0.193407889385897	3.75285115673291	0.000174834672355116	9263
ENSG00000182179	UBA7	ubiquitin like modifier activating enzyme 7	0.937418195507773	0.00818342470935896	770.662830029541	0.249741299253191	3.75355697400055	0.000174342883141973	7318
ENSG00000280248	NA	NA	1.31274099175718	0.00861079381010208	10.0262597887239	0.351064384426816	3.73931691732413	0.000184520980117078	NA
ENSG00000136634	IL10	interleukin 10	0.989889596868533	0.00893591277261325	42.4346538913462	0.265440649208796	3.72923137363895	0.000192064735898807	3586
ENSG00000130489	SCO2	SCO2, cytochrome c oxidase assembly protein	0.927812191295796	0.00907517584431407	1150.93855775994	0.249105452029847	3.72457601283102	0.000195643757309811	9997
ENSG00000125144	MT1G	metallothionein 1G	1.26335407634734	0.00940694290150408	235.246786701057	0.340091109614825	3.71475184334624	0.000203403206093324	4495
ENSG00000164136	IL15	interleukin 15	1.12350861966616	0.00958808075056934	51.602701892775	0.302961644411494	3.70841867408196	0.000208557620405465	3600
ENSG00000181458	TMEM45A	transmembrane protein 45A	1.30802340113915	0.00958808075056934	21.0633733595223	0.352679974377631	3.70881109268366	0.000208234708042904	55076
ENSG00000164379	FOXQ1	forkhead box Q1	-1.12715728311432	0.00969489283309778	378.260631795067	0.304237405825645	-3.70486094586371	0.000211506730625899	94234
ENSG00000154760	SLFN13	schlafen family member 13	1.11679007105348	0.00990488794726498	31.1305956203528	0.301943231376045	3.69867562840849	0.000216727361655123	146857
ENSG00000049449	RCN1	reticulocalbin 1	0.840289553182347	0.0101745465621171	205.405253678856	0.227652749733736	3.69110214642764	0.000223284440141987	5954
ENSG00000125538	IL1B	interleukin 1 beta	1.13668226682441	0.0103217544497658	126.012045107121	0.308319734680864	3.68669967882843	0.000227181195854267	3553
ENSG00000279320	NA	NA	1.21535127186731	0.0104202901044702	3.91882896205894	0.329941641619009	3.68353405136627	0.000230022540226477	NA
ENSG00000049130	KITLG	KIT ligand	1.21881027808246	0.0106052166788668	30.253664782423	0.331385964887746	3.67791761638221	0.00023514587835292	4254
ENSG00000105967	TFEC	transcription factor EC	0.816914011141891	0.0106052166788668	927.943541051554	0.222179409767024	3.67682141202239	0.000236158249158269	22797
ENSG00000247095	MIR210HG	MIR210 host gene	1.28448412257329	0.0106052166788668	41.3253106614292	0.34933595193861	3.67693080384414	0.000236057039811927	100506211
ENSG00000092010	PSME1	proteasome activator subunit 1	0.5712822037655	0.0109429212542741	1288.7928248029	0.155744466457713	3.66807384402715	0.000244384609435153	5720
ENSG00000176171	BNIP3	BCL2 interacting protein 3	0.991531336856031	0.0111220775418418	176.368346503073	0.270675037164918	3.66317983084605	0.000249103524625256	664
ENSG00000272886	DCP1A	decapping mRNA 1A	0.692153105365569	0.0112511601821521	306.105481303029	0.189139389351993	3.65948683527498	0.000252720825107399	55802
ENSG00000186716	BCR	BCR, RhoGEF and GTPase activating protein	-0.694255692547987	0.0112731956365534	210.125944385505	0.189778095441176	-3.65824986774187	0.000253943411679929	613
ENSG00000198417	MT1F	metallothionein 1F	1.2538707669576	0.0120386384899934	34.5329612347514	0.344409602625071	3.64063823250182	0.000271963045988362	4494
ENSG00000111912	NCOA7	nuclear receptor coactivator 7	0.778386762368582	0.0127424557057284	277.680250896278	0.214720109688515	3.62512278657902	0.000288824191808826	135112
ENSG00000144730	IL17RD	interleukin 17 receptor D	1.26419361671158	0.0127424557057284	6.15987215881748	0.348790040394691	3.62451179879167	0.00028950780406741	54756
ENSG00000184058	TBX1	T-box 1	1.26813210206482	0.0131092679662824	7.38013588159543	0.35065803391439	3.61643532848422	0.000298687897250222	6899
ENSG00000038945	MSR1	macrophage scavenger receptor 1	0.991509961992809	0.0133348559632685	770.092135974952	0.274559084983194	3.61128083615773	0.000304688505195704	4481
ENSG00000196776	CD47	CD47 molecule	0.770612643178991	0.013908587154877	809.121901992197	0.214082290863478	3.59960947760231	0.000318695439229414	961
ENSG00000185818	NAT8L	N-acetyltransferase 8 like	-1.06664100079927	0.0142890958151251	47.7692675671341	0.296961304856705	-3.5918518115145	0.000328336546194058	339983
ENSG00000105402	NAPA	NSF attachment protein alpha	0.766147597829155	0.014393827964124	1397.08452593818	0.21345811907032	3.58921741260524	0.000331672147627461	8775
ENSG00000002587	HS3ST1	heparan sulfate-glucosamine 3-sulfotransferase 1	-1.22263985774935	0.0147771116062439	99.0742638968269	0.341394566902291	-3.58131023830638	0.000341875404240303	9957
ENSG00000154310	TNIK	TRAF2 and NCK interacting kinase	1.12525627353543	0.0147771116062439	30.8541699551629	0.314238323475476	3.58090083058647	0.000342411609542474	23043
ENSG00000137767	SQRDL	sulfide quinone reductase-like (yeast)	0.59984692458697	0.0148987083972596	1669.68743237745	0.167681147307118	3.5773068959763	0.000347152503156957	58472
ENSG00000138835	RGS3	regulator of G-protein signaling 3	0.976523922134688	0.0148987083972596	55.6371038584935	0.272930420660591	3.57792260668908	0.000346335961696523	5998
ENSG00000136874	STX17	syntaxin 17	0.855354529002777	0.0151074273712682	74.5917802032083	0.239397720423669	3.57294349958317	0.000352990944839545	55014
ENSG00000205045	SLFN12L	schlafen family member 12 like	1.16026093386253	0.015246999415176	19.8861072701615	0.325020092410835	3.56981294681292	0.000357236222016969	100506736
ENSG00000277511	NA	NA	1.22767529756551	0.0153031271497675	11.1143879488722	0.344066928018568	3.56812933063782	0.000359539035855895	NA
ENSG00000230806	SRGAP2-AS1	SRGAP2 antisense RNA 1	1.25833685947126	0.0153068236852835	7.24538380141747	0.352737447375369	3.56734695687749	0.000360613867238654	100873165
ENSG00000025708	TYMP	thymidine phosphorylase	0.819045087861697	0.0153089218286019	13702.1647975651	0.229643502119632	3.56659378689939	0.000361651416076182	1890
ENSG00000128011	LRFN1	leucine rich repeat and fibronectin type III domain containing 1	-1.07091800995466	0.0154945280662726	47.2291042950924	0.300590248945776	-3.56271706654013	0.000367036197012977	57622
ENSG00000136026	CKAP4	cytoskeleton associated protein 4	1.14286680259619	0.0158797143112355	201.340932988828	0.321431556947062	3.55555258310999	0.000377185494515889	10970
ENSG00000149289	ZC3H12C	zinc finger CCCH-type containing 12C	0.90792678280285	0.0162101839987045	65.7884153513707	0.255795843033166	3.54941961541231	0.000386081320307362	85463
ENSG00000165474	GJB2	gap junction protein beta 2	0.828082165457397	0.0165994123223692	125.478121782105	0.233759491234352	3.54245366074663	0.000396423065854038	2706
ENSG00000137449	CPEB2	cytoplasmic polyadenylation element binding protein 2	0.873865237269576	0.016698759841959	164.044644492591	0.24684292227589	3.54016728214261	0.000399873484887806	132864
ENSG00000135047	CTSL	cathepsin L	1.03768507761056	0.0167215318357309	3545.27785139075	0.293206159060391	3.53909713539417	0.000401498085773697	1514
ENSG00000125355	TMEM255A	transmembrane protein 255A	0.740765854856733	0.0171568608304798	235.270250993925	0.209753780712713	3.53159715328954	0.000413058096544824	55026
ENSG00000114019	AMOTL2	angiomotin like 2	1.16637844197716	0.0172593144206905	4.40453732746222	0.330483061089269	3.52931384178296	0.000416638713828068	51421
ENSG00000235750	KIAA0040	KIAA0040	0.849358938161144	0.0176350118935445	222.701316042413	0.241096263003541	3.52290378780641	0.000426846282842523	9674
ENSG00000120217	CD274	CD274 molecule	0.971494929705192	0.0177169299491812	675.346243613533	0.275916909192456	3.52096916621939	0.0004299726109141	29126
ENSG00000134531	EMP1	epithelial membrane protein 1	0.964046126636304	0.0178769744871198	1019.56146888515	0.274041863589177	3.51787903501317	0.000435010610059004	2012
ENSG00000186352	ANKRD37	ankyrin repeat domain 37	0.835832320865353	0.01822869139729	134.227334275476	0.237993165121904	3.51200136540571	0.000444745714075752	353322
ENSG00000133216	EPHB2	EPH receptor B2	1.08633865895936	0.018482226998579	443.272228933051	0.309707678558688	3.50762584904238	0.000452124445392205	2048
ENSG00000136444	RSAD1	radical S-adenosyl methionine domain containing 1	-0.670454881324401	0.0189050211127791	175.081857851831	0.191509215032765	-3.50090141202706	0.000463687344146134	55316
ENSG00000166949	SMAD3	SMAD family member 3	1.07162992641599	0.0198765056669913	182.722263997127	0.307337220172198	3.48682117257247	0.000488798080366854	4088
ENSG00000163565	IFI16	interferon gamma inducible protein 16	0.85654240363635	0.0203791854687556	1767.83241052626	0.246172955205841	3.4794334045352	0.000502475237143526	3428
ENSG00000168310	IRF2	interferon regulatory factor 2	0.664471793723003	0.0206181696448282	1009.94557183807	0.191181506634181	3.47560705750921	0.000509698507323901	3660
ENSG00000146872	TLK2	tousled like kinase 2	0.710397336673003	0.0208368670522201	217.569027912582	0.204603040163528	3.47207615343947	0.000516449812692991	11011
ENSG00000182957	SPATA13	spermatogenesis associated 13	0.913318226406773	0.0210874946354986	101.844896887792	0.263343258725485	3.46816634238903	0.000524022812539016	221178
ENSG00000231528	FAM225A	family with sequence similarity 225 member A (non-protein coding)	1.20843590210301	0.0211569810910585	20.1631989844228	0.34859549607455	3.46658495508666	0.00052711512948742	286333
ENSG00000139832	RAB20	RAB20, member RAS oncogene family	0.841263616685316	0.0212294087453531	530.13027284443	0.242790998140338	3.46497037834595	0.000530289884751286	55647
ENSG00000173559	NABP1	nucleic acid binding protein 1	0.691059784185676	0.0215190122325997	1208.78995047366	0.199691898065369	3.46063005500332	0.000538912847495557	64859
ENSG00000204516	MICB	MHC class I polypeptide-related sequence B	0.659091678435977	0.02174527381976	223.883016482369	0.19064764466466	3.45711943934733	0.000545982799708683	4277
ENSG00000019102	VSIG2	V-set and immunoglobulin domain containing 2	-1.18948613723402	0.021827301785066	14.1661228458077	0.344238521263552	-3.45541263908505	0.000549451216431662	23584
ENSG00000139180	NDUFA9	NADH:ubiquinone oxidoreductase subunit A9	0.64771570548909	0.0218993115529229	488.986746281638	0.187535272275522	3.45383403148545	0.000552677390898654	4704
ENSG00000105738	SIPA1L3	signal induced proliferation associated 1 like 3	-0.752065612289243	0.0218997420013654	263.516531620481	0.217791823664497	-3.45313979026037	0.000554101779160604	23094
ENSG00000136682	CBWD2	COBW domain containing 2	0.761156921959933	0.0220606852901437	135.065489252984	0.220603276664937	3.45034277580571	0.000559875178941353	150472
ENSG00000278129	ZNF8	zinc finger protein 8	-0.835976554877383	0.0220606852901437	73.7495479947676	0.242326760140293	-3.44979049937944	0.000561021752037475	7554
ENSG00000078098	FAP	fibroblast activation protein alpha	1.21354826460977	0.0221109894069705	6.97179715294381	0.351918457567754	3.44837913020271	0.000563961818188508	2191
ENSG00000196092	PAX5	paired box 5	1.21392620840194	0.0221109894069705	8.46812518834228	0.352086357747751	3.44780813482029	0.000565155347909398	5079
ENSG00000162840	NA	NA	1.16428554795287	0.0222235961988388	4.48455685570011	0.337889897604321	3.44575424186336	0.000569467997866068	NA
ENSG00000152270	PDE3B	phosphodiesterase 3B	0.674953209658143	0.0225022596672609	194.81480778482	0.19611014817692	3.44170465390315	0.000578061017722186	5140
ENSG00000043462	LCP2	lymphocyte cytosolic protein 2	0.744756125038365	0.0227527187102319	635.919602444291	0.216689022753523	3.43698132731671	0.000588236155029757	3937
ENSG00000157827	FMNL2	formin like 2	0.761588046832142	0.0227527187102319	243.926128103563	0.221606042991645	3.43667544689138	0.000588900806996901	114793
ENSG00000230795	NA	NA	1.11168580824878	0.0227527187102319	29.8022277117712	0.32345235610987	3.43693835351494	0.000588329491238674	NA
ENSG00000062822	POLD1	DNA polymerase delta 1, catalytic subunit	-0.70585832387136	0.0228515058966277	857.892072709309	0.205502459654654	-3.43479258135183	0.000593007533557778	5424
ENSG00000167207	NOD2	nucleotide binding oligomerization domain containing 2	1.01601865634376	0.0228515058966277	52.4682600805491	0.295857092919695	3.43415344995475	0.000594407595452203	64127
ENSG00000205358	MT1H	metallothionein 1H	1.16332661435482	0.0232885339226441	52.7788696738108	0.339326245569998	3.42834257456471	0.000607278622910232	4496
ENSG00000026103	FAS	Fas cell surface death receptor	0.684692559748374	0.0234722921157508	160.177374929711	0.199878898415716	3.42553698852354	0.000613585380938429	355
ENSG00000047249	ATP6V1H	ATPase H+ transporting V1 subunit H	0.615360375855375	0.0235659629020445	1127.72867290969	0.179731033208002	3.42378477924411	0.000617555085408254	51606
ENSG00000243696	NA	NA	1.12056649246433	0.0237138774981958	23.1086666526728	0.32751551065416	3.42141503535568	0.000622961862890704	NA
ENSG00000136051	KIAA1033	KIAA1033	0.733898835804331	0.0237844735242578	474.664592971429	0.214594124948219	3.41993908724863	0.000626351590905389	23325
ENSG00000172869	DMXL1	Dmx like 1	0.770094264900722	0.0238823490069379	205.142758847143	0.225295264761157	3.41815557338556	0.000630470583091563	1657
ENSG00000106617	PRKAG2	protein kinase AMP-activated non-catalytic subunit gamma 2	0.625172850215127	0.0246746216050518	570.294534163416	0.183410603529446	3.40859709408652	0.000652978432716146	51422
ENSG00000141577	CEP131	centrosomal protein 131	-0.91529925024333	0.025965752112645	66.9184419507062	0.26968237254535	-3.39398990599362	0.000688822314483774	22994
ENSG00000143384	MCL1	BCL2 family apoptosis regulator	0.602816201485983	0.0263523328517218	2157.13472748648	0.177859958288217	3.38927438917497	0.000700778489311907	4170
ENSG00000116990	MYCL	v-myc avian myelocytomatosis viral oncogene lung carcinoma derived homolog	-0.781650283195659	0.0273149958075863	221.658054288106	0.231381121253346	-3.37819386024933	0.000729636236407599	4610
ENSG00000133313	CNDP2	CNDP dipeptidase 2 (metallopeptidase M20 family)	0.745501483078531	0.0273149958075863	1983.39318403085	0.220687091936305	3.3780928306115	0.000729904360959189	55748
ENSG00000145555	MYO10	myosin X	1.16656186100177	0.0274753480905752	10.7705423154336	0.345564081585762	3.3758191987099	0.000735962657818931	4651
ENSG00000134802	SLC43A3	solute carrier family 43 member 3	0.885719676828569	0.027553311719575	473.780419834403	0.26248390514761	3.37437709306587	0.000739829450419105	29015
ENSG00000100084	HIRA	histone cell cycle regulator	0.707434038746165	0.0277920278578895	288.318953475075	0.209841627365103	3.37127598384139	0.000748208617506161	7290
ENSG00000197122	SRC	SRC proto-oncogene, non-receptor tyrosine kinase	0.602234024813253	0.0277920278578895	1183.79961386011	0.178668364630038	3.37068079209365	0.000749826866623495	6714
ENSG00000221955	SLC12A8	solute carrier family 12 member 8	0.794822031069637	0.0279347454106609	70.6351273032693	0.235949503789051	3.36861073367734	0.000755480431618597	84561
ENSG00000134986	NREP	neuronal regeneration related protein	0.948375131463183	0.0282416063064782	56.5649885332256	0.281840104971956	3.36494031450048	0.000765602184775114	9315
ENSG00000140406	MESDC1	mesoderm development candidate 1	0.765056568921289	0.028330980040521	865.941245719015	0.227464420013646	3.36341203989351	0.000769853649845694	59274
ENSG00000143850	PLEKHA6	pleckstrin homology domain containing A6	-1.08648125100139	0.0285774958336808	61.4203218309866	0.323322436333802	-3.36036454296568	0.000778396904525483	22874
ENSG00000162267	ITIH3	inter-alpha-trypsin inhibitor heavy chain 3	1.14593240000065	0.0291353158772034	5.07661830757593	0.341624165119395	3.35436575337155	0.000795471413932551	3699
ENSG00000180628	PCGF5	polycomb group ring finger 5	0.65015863637006	0.0291748676488381	294.064402971416	0.19388407551228	3.35333695999639	0.000798434382179524	84333
ENSG00000103671	TRIP4	thyroid hormone receptor interactor 4	0.700413521417215	0.029428286100234	284.400565307047	0.20906054908691	3.3502902602922	0.000807269192060896	9325
ENSG00000170175	CHRNB1	cholinergic receptor nicotinic beta 1 subunit	0.83028616480837	0.0298369067724699	90.7272499380443	0.248156453160281	3.34581734319075	0.000820404200934112	1140
ENSG00000196954	CASP4	caspase 4	0.728958921185817	0.0306090540754769	703.564372133663	0.218377063081977	3.33807457110169	0.000843611055975513	837
ENSG00000107719	PALD1	phosphatase domain containing, paladin 1	-0.989142245433715	0.0308530126258707	343.254206293719	0.296575008840026	-3.33521778959893	0.000852326173360399	27143
ENSG00000161133	USP41	ubiquitin specific peptidase 41	1.15962593641433	0.0313192304945595	5.54784558497272	0.348194663659823	3.33039548689709	0.00086722712722946	373856
ENSG00000144649	FAM198A	family with sequence similarity 198 member A	-0.900215196353891	0.0320880557034068	47.7548015718436	0.270905328376402	-3.32298815142946	0.000890586971694632	729085
ENSG00000263528	IKBKE	inhibitor of kappa light polypeptide gene enhancer in B-cells, kinase epsilon	0.900883659054539	0.0328187028635828	247.866628834643	0.271673451731165	3.31605334755348	0.000912983988524119	9641
ENSG00000132694	ARHGEF11	Rho guanine nucleotide exchange factor 11	0.671798206105925	0.0331325593820121	908.007082318828	0.202792044014908	3.31274438979735	0.000923853718003565	9826
ENSG00000136213	CHST12	carbohydrate sulfotransferase 12	0.614195333218178	0.0338466516759875	360.774343261256	0.185774838893165	3.30612765903885	0.00094594979511409	55501
ENSG00000123610	TNFAIP6	TNF alpha induced protein 6	1.08725295528346	0.0345415661403484	44.6362314811857	0.329492394828667	3.29978164093535	0.000967600832951088	7130
ENSG00000196247	ZNF107	zinc finger protein 107	0.981892987147894	0.0348049240426826	38.7893130593054	0.297813801248339	3.2970029697486	0.000977224679440195	51427
ENSG00000073756	PTGS2	prostaglandin-endoperoxide synthase 2	1.15132802822594	0.0349984585532426	7.42491938745323	0.349437912528022	3.29479998291145	0.000984917571110422	5743
ENSG00000104312	RIPK2	receptor interacting serine/threonine kinase 2	0.788104465745564	0.0350493038281069	216.184127990025	0.239272845066644	3.29374804535824	0.000988610712765941	8767
ENSG00000096696	DSP	desmoplakin	1.13452880683204	0.0362171582743618	13.550307376063	0.345484365388326	3.28387886831529	0.00102388919668047	1832
ENSG00000172613	RAD9A	RAD9 checkpoint clamp component A	0.841822589230614	0.0369925553702037	284.161427033595	0.256867807444454	3.27725999456997	0.00104819801249076	5883
ENSG00000096968	JAK2	Janus kinase 2	0.758606997279518	0.0372257701818071	321.380360143588	0.231646864873019	3.27484249655336	0.00105720898986608	3717
ENSG00000085449	WDFY1	WD repeat and FYVE domain containing 1	0.670874476960843	0.037471002837839	299.621024657704	0.205013349930226	3.27234532380047	0.00106659215461738	57590
ENSG00000234290	LOC105379175	uncharacterized LOC105379175	1.11332703134176	0.0380925956548444	17.5622593316137	0.340774389819313	3.26705017924639	0.00108674416055259	105379175
ENSG00000065427	KARS	lysyl-tRNA synthetase	0.647385384784354	0.0382513207148739	1097.9093045939	0.198266225176593	3.26523281616794	0.00109374137201892	3735
ENSG00000112818	MEP1A	meprin A subunit alpha	0.917577022101283	0.0385683307770894	49.3547252498107	0.281270751779602	3.26225537598832	0.00110529522139209	4224
ENSG00000108691	CCL2	C-C motif chemokine ligand 2	1.12361166017026	0.0386638705566802	310.312273287473	0.3445693207756	3.2609161420439	0.0011105287805927	6347
ENSG00000158042	MRPL17	mitochondrial ribosomal protein L17	0.820819909066287	0.0389822326212185	102.874295292907	0.251943431269793	3.25795320373847	0.00112218910146927	63875
ENSG00000135842	FAM129A	family with sequence similarity 129 member A	0.593319883117541	0.0390043331004641	1448.92393927775	0.182194320988127	3.25652237621723	0.00112786040334396	116496
ENSG00000197562	RAB40C	RAB40C, member RAS oncogene family	-0.734889958818663	0.0390043331004641	199.648480473676	0.225655796583396	-3.25668549155602	0.00112721253539289	57799
ENSG00000278330	NA	NA	0.870126502971229	0.0409243668546621	46.1715283967875	0.268373633987745	3.24222051936355	0.00118602212081219	NA
ENSG00000135655	USP15	ubiquitin specific peptidase 15	0.638958798499041	0.0421295384040137	524.66983344909	0.197617852418597	3.23330504141696	0.0012236682554577	9958
ENSG00000107262	BAG1	BCL2 associated athanogene 1	0.534055421858734	0.0426424994954973	812.140350154962	0.165382599495753	3.22921167938497	0.00124131977489636	573
ENSG00000101608	MYL12A	myosin light chain 12A	0.596657547852365	0.0427905364920169	4784.98349600964	0.184866214902917	3.22750994910402	0.0012487269847879	10627
ENSG00000237424	FOXD2-AS1	FOXD2 antisense RNA 1 (head to head)	-0.915328376409126	0.0427905364920169	64.4830517564266	0.283650835436031	-3.22695462892634	0.00125115297430347	84793
ENSG00000164086	DUSP7	dual specificity phosphatase 7	-0.731723650415122	0.0429875484946761	146.116501673313	0.22689043667161	-3.22500878022542	0.0012596880537393	1849
ENSG00000157933	SKI	SKI proto-oncogene	-0.585050863128882	0.0437676309386729	369.763646795789	0.18173651013798	-3.21922580490125	0.00128537223759738	6497
ENSG00000145545	SRD5A1	steroid 5 alpha-reductase 1	0.768392961216644	0.0440886356449513	241.666383711708	0.238891017147203	3.21650001909935	0.00129764524973199	6715
ENSG00000203812	HIST2H2AA3	histone cluster 2 H2A family member a3	0.895219305611289	0.0443389448346778	81.0904183079703	0.278516088914963	3.21424629039875	0.00130787438129786	8337
ENSG00000166920	C15orf48	chromosome 15 open reading frame 48	0.947416013711623	0.0454068344124801	1223.53955184919	0.295441712568906	3.20677810006485	0.00134230492228205	84419
ENSG00000101017	CD40	CD40 molecule	0.789797726171554	0.0467493486281529	2471.33838836275	0.247012985406221	3.19739354946342	0.00138675585082578	958
ENSG00000138018	SELENOI	selenoprotein I	0.742913474047172	0.0467493486281529	137.864466372425	0.232393284052263	3.19679407723374	0.00138964093481146	85465
ENSG00000139428	MMAB	methylmalonic aciduria (cobalamin deficiency) cblB type	-0.731513743083944	0.0467493486281529	129.485568535261	0.228848140606571	-3.19650289115322	0.00139104432437736	326625
ENSG00000135070	ISCA1	iron-sulfur cluster assembly 1	0.743884930005873	0.0467636407154494	175.012469245426	0.232815767839504	3.19516558912232	0.00139750633519996	81689
ENSG00000140511	HAPLN3	hyaluronan and proteoglycan link protein 3	0.963569903382774	0.0467636407154494	112.144837381185	0.301528489502324	3.19561811546616	0.00139531657911485	145864
ENSG00000127220	ABHD8	abhydrolase domain containing 8	-0.706856370593825	0.047165639582946	517.049460984107	0.221441279135118	-3.19207138503982	0.00141256417520732	79575
ENSG00000273604	C17orf96	chromosome 17 open reading frame 96	0.647037658393728	0.0484830503749215	986.695845244978	0.203248373936834	3.18348258271831	0.00145514867516546	100170841
ENSG00000135334	AKIRIN2	akirin 2	0.483835832751212	0.0489637562992574	1083.74537276068	0.152149503257748	3.18000271043654	0.00147273674791544	55122
ENSG00000168685	IL7R	interleukin 7 receptor	0.820386028692335	0.0494508735038887	1169.27600539601	0.258305725910597	3.17602726691502	0.00149306916685046	3575
ENSG00000198431	TXNRD1	thioredoxin reductase 1	0.630884654891268	0.0494508735038887	4495.91468843081	0.198648097283479	3.17589075112544	0.00149377194861034	7296
