# Supplementary material for: The First Contact of Human Dendritic Cells With Trypanosoma cruzi Reveals Response to Virus as an Unexplored Central Pathway
Source: Front Immunol. 2021 Apr 9;12:638020. doi: 10.3389/fimmu.2021.638020 (PMC8062726; doi:10.3389/fimmu.2021.638020)
Supplement: Supplementary file 6 [file Table_5.xls]

## Sheet: go_enrich
GOBPID	Pvalue	OddsRatio	ExpCount	Count	Size	Term
GO:0006952	4.34294810077393e-56	6.66423030262893	35.1404150671785	148	1461	defense response
GO:0006955	4.6907894263962e-51	6.11868131868132	36.2949256238004	144	1509	immune response
GO:0045087	3.33295876200817e-49	7.93362663781705	19.5064179462572	106	811	innate immune response
GO:0009615	3.0542724810123e-44	13.2720180609557	7.31190019193858	66	304	response to virus
GO:0034097	1.3195550443384e-43	7.37038002045819	18.8089011516315	98	782	response to cytokine
GO:0051607	2.78979782299543e-43	16.2080730251284	5.43582053742802	58	226	defense response to virus
GO:0043207	5.6890391014838e-41	6.94959190791768	19.2658949136276	96	801	response to external biotic stimulus
GO:0051707	5.6890391014838e-41	6.94959190791768	19.2658949136276	96	801	response to other organism
GO:0002376	1.03277735006545e-40	4.46335450765831	56.4748080614203	164	2348	immune system process
GO:0019221	1.46898635701708e-39	8.35800626472478	13.060400671785	79	543	cytokine-mediated signaling pathway
GO:0009607	3.10769415334529e-39	6.57806411755621	20.17988243762	96	839	response to biotic stimulus
GO:0006950	7.19045608187596e-37	3.7883331662529	85.554042706334	199	3557	response to stress
GO:0071345	3.10212341578312e-36	6.87335742787307	16.5479846449136	84	688	cellular response to cytokine stimulus
GO:0002252	1.10471354448775e-35	6.82886571959555	16.4036708253359	83	682	immune effector process
GO:0034340	8.99027956039801e-35	31.6588602654176	2.02039347408829	35	84	response to type I interferon
GO:0098542	1.66878939916143e-33	7.95944839188082	11.424844049904	68	475	defense response to other organism
GO:0016032	1.76519151941115e-33	5.56881107491857	22.6572696737044	94	942	viral process
GO:0044764	2.7044485291317e-33	5.53437379473099	22.7775311900192	94	947	multi-organism cellular process
GO:0044403	4.36488075941047e-33	5.44290723122962	23.402891074856	95	973	symbiosis, encompassing mutualism through parasitism
GO:0044419	4.36488075941047e-33	5.44290723122962	23.402891074856	95	973	interspecies interaction between organisms
GO:0060337	1.15884027492194e-32	30.95467160037	1.92418426103647	33	80	type I interferon signaling pathway
GO:0071357	1.15884027492194e-32	30.95467160037	1.92418426103647	33	80	cellular response to type I interferon
GO:0048525	2.94480278922806e-31	23.1278036049262	2.4533349328215	35	102	negative regulation of viral process
GO:0034341	8.05331840854243e-31	15.5902306967985	3.82431621880998	41	159	response to interferon-gamma
GO:0050792	1.71538811587335e-30	11.0184169278997	6.06118042226487	49	252	regulation of viral process
GO:1903901	2.29236514485406e-30	27.0485720241818	2.02039347408829	32	84	negative regulation of viral life cycle
GO:0031347	6.17041131758296e-30	6.1997427563497	15.5618402111324	74	647	regulation of defense response
GO:0043903	9.82019084967472e-30	10.2048992673993	6.5903310940499	50	274	regulation of symbiosis, encompassing mutualism through parasitism
GO:0002682	2.8625632767506e-28	4.34482874431153	31.3160988483685	103	1302	regulation of immune system process
GO:0043901	3.85559895297778e-27	14.5348147427793	3.60784548944338	37	150	negative regulation of multi-organism process
GO:0045071	2.58270082033152e-26	41.369124668435	1.17856285988484	24	49	negative regulation of viral genome replication
GO:0009605	2.97479664022107e-26	3.57163165438405	48.0083973128599	127	1996	response to external stimulus
GO:0043900	1.14740406586372e-25	7.64628382424751	8.73098608445298	52	363	regulation of multi-organism process
GO:0002684	7.47809395291209e-25	4.67796943785179	21.7192298464491	80	903	positive regulation of immune system process
GO:0051704	2.41841111654143e-24	3.29649194142019	54.4063099808061	133	2262	multi-organism process
GO:0010033	3.41306524684923e-24	3.12036271555947	65.927363243762	149	2741	response to organic substance
GO:0071346	7.5812342923671e-24	13.8063664596273	3.31921785028791	33	138	cellular response to interferon-gamma
GO:0045069	5.87170052523136e-23	21216	1.90013195777351	26	79	regulation of viral genome replication
GO:0050776	7.47185891186335e-23	4.5385096322926	20.684980806142	75	860	regulation of immune response
GO:1903900	8.47095680821058e-23	11.3453270652523	4.11294385796545	35	171	regulation of viral life cycle
GO:0031349	2.22964235617149e-21	6.38816478910139	9.52471209213052	49	396	positive regulation of defense response
GO:0080134	2.73095150804422e-21	3.7437427662037	29.8489083493282	89	1241	regulation of response to stress
GO:0045088	3.37258498754182e-21	6.80580059303188	8.41830614203455	46	350	regulation of innate immune response
GO:0001817	1.11017667041972e-20	5.22643604651163	13.3971329174664	57	557	regulation of cytokine production
GO:0019079	1.69768583782606e-20	14.7967237527923	2.54954414587332	27	106	viral genome replication
GO:0001816	4.50717948330815e-20	4.89424599404649	14.7440619001919	59	613	cytokine production
GO:0071310	4.72738510658166e-20	3.02303802210152	51.3276151631478	120	2134	cellular response to organic substance
GO:0070887	6.12737372571107e-20	2.86165229475157	62.1992562380038	135	2586	cellular response to chemical stimulus
GO:0060333	1.65565398342015e-19	16.9169891725008	2.04444577735125	24	85	interferon-gamma-mediated signaling pathway
GO:0050896	1.58469547742068e-18	2.51249839764133	194.366662667946	280	8081	response to stimulus
GO:0006954	2.47676468551698e-18	4.51806636502252	15.5137356046065	58	645	inflammatory response
GO:0007166	5.19021169779031e-18	2.71873045935546	62.4157269673704	131	2595	cell surface receptor signaling pathway
GO:0048583	1.66879799196441e-17	2.51257389261043	84.2552183301344	158	3503	regulation of response to stimulus
GO:0050778	3.75227970649811e-17	4.35236467236467	15.4175263915547	56	641	positive regulation of immune response
GO:0019058	4.99606588760625e-17	5.16779673012952	10.6792226487524	46	444	viral life cycle
GO:0045089	4.3324807393488e-16	6.26966731898239	6.92706333973129	36	288	positive regulation of innate immune response
GO:0001819	4.71440329744849e-16	5.41771144278607	9.0436660268714	41	376	positive regulation of cytokine production
GO:0042221	5.69695803103969e-16	2.35414779606296	96.5459452975048	169	4014	response to chemical
GO:0032101	9.80873305395648e-16	4.00343802861976	16.5960892514395	56	690	regulation of response to external stimulus
GO:0048584	1.81702488268375e-15	2.73593454077411	46.3728406909789	103	1928	positive regulation of response to stimulus
GO:0032479	1.22859012389458e-14	10.7981681982228	2.62170105566219	22	109	regulation of type I interferon production
GO:0032606	1.50226598644734e-14	10.6748021108179	2.64575335892514	22	110	type I interferon production
GO:0002697	2.58868596471737e-14	5.56244411326379	7.45621401151632	35	310	regulation of immune effector process
GO:0023052	4.67395321337417e-14	2.14236984819692	146.021533109405	219	6071	signaling
GO:0035456	6.63671533251379e-14	41.7969151670951	0.57725527831094	12	24	response to interferon-beta
GO:0044700	8.76840651387331e-14	2.12433329781327	145.853166986564	218	6064	single organism signaling
GO:0007154	1.42200150004149e-13	2.11021479104946	146.454474568138	218	6089	cell communication
GO:0051716	2.48131407631964e-13	2.09449178919071	162.49736084453	234	6756	cellular response to stimulus
GO:0002218	2.59097867257277e-13	6.01040730757712	5.91686660268714	30	246	activation of innate immune response
GO:0048519	4.66376477613826e-13	2.12588371351745	107.89863243762	174	4486	negative regulation of biological process
GO:0007165	6.33549659850281e-13	2.07374129191986	135.246101247601	204	5623	signal transduction
GO:0002253	7.80608347313555e-13	4.06476618855646	12.2666746641075	43	510	activation of immune response
GO:0032103	1.22869471385637e-12	5.61487030489726	6.27765115163148	30	261	positive regulation of response to external stimulus
GO:0035455	2.13689630636601e-12	51.9916879795396	0.432941458733205	10	18	response to interferon-alpha
GO:0002237	4.38467500827772e-12	4.97075307670639	7.48026631477927	32	311	response to molecule of bacterial origin
GO:0002758	4.45303430321117e-12	5.71363226306494	5.74850047984645	28	239	innate immune response-activating signal transduction
GO:0032480	4.96483773543428e-12	20.1576937762505	0.962092130518234	13	40	negative regulation of type I interferon production
GO:0002757	6.73521577140206e-12	4.08593275000661	10.9919025911708	39	457	immune response-activating signal transduction
GO:0032496	7.21610167357572e-12	5.02200627593886	7.16758637236084	31	298	response to lipopolysaccharide
GO:0002764	1.42489761877543e-11	3.89559864573715	11.7856285988484	40	490	immune response-regulating signaling pathway
GO:0035556	2.19129461862042e-11	2.21517439911667	62.2473608445298	114	2588	intracellular signal transduction
GO:0009967	2.61371975417206e-11	2.61484407445162	32.9516554702495	74	1370	positive regulation of signal transduction
GO:0032612	8.69049968717202e-11	11.4573716439001	1.68366122840691	15	70	interleukin-1 production
GO:0010647	9.08421825629122e-11	2.49126131542034	35.934141074856	77	1494	positive regulation of cell communication
GO:0023056	1.13395594821056e-10	2.47784670203912	36.1025071976967	77	1501	positive regulation of signaling
GO:0050727	1.38174963822426e-10	4.69060756730536	7.09542946257198	29	295	regulation of inflammatory response
GO:0002683	2.51533765729444e-10	4.17622544805509	8.73098608445298	32	363	negative regulation of immune system process
GO:0050729	2.79104064339292e-10	7.83645123953595	2.76601487523992	18	115	positive regulation of inflammatory response
GO:0009617	3.60206689217243e-10	3.52156755087334	12.555302303263	39	522	response to bacterium
GO:0009966	4.165326017044e-10	2.100900418666	63.6423944337812	112	2646	regulation of signal transduction
GO:0023051	4.42608642836519e-10	2.04871896986592	71.7720729366603	122	2984	regulation of signaling
GO:1902533	4.45865754846617e-10	2.87340883892608	20.9736084452975	53	872	positive regulation of intracellular signal transduction
GO:0010646	6.35071882989228e-10	2.04308162534648	70.5454054702495	120	2933	regulation of cell communication
GO:0032611	6.97144843478022e-10	12.3565487347704	1.37098128598848	13	57	interleukin-1 beta production
GO:0002221	9.80287695060607e-10	6.27432682025858	3.72810700575816	20	155	pattern recognition receptor signaling pathway
GO:0051701	1.72758355999995e-09	6.04836895388076	3.84836852207294	20	160	interaction with host
GO:0001818	1.74355024275325e-09	5.17743064303911	5.09908829174664	23	212	negative regulation of cytokine production
GO:0032647	2.10143059521653e-09	36.7814532089341	0.40888915547025	8	17	regulation of interferon-alpha production
GO:0071222	2.23565176401014e-09	6.32262851960259	3.51163627639155	19	146	cellular response to lipopolysaccharide
GO:0048523	2.67985530364635e-09	1.8826056660455	100.274052303263	153	4169	negative regulation of cellular process
GO:0032607	3.70343501247028e-09	33.101272264631	0.432941458733205	8	18	interferon-alpha production
GO:0071219	4.42878622150988e-09	6.03515332834705	3.65595009596929	19	152	cellular response to molecule of bacterial origin
GO:0002687	4.764386671536e-09	7.47174603174603	2.54954414587332	16	106	positive regulation of leukocyte migration
GO:0048518	8.38094036804321e-09	1.80572771225882	122.522432821497	176	5094	positive regulation of biological process
GO:0032732	8.42708145139619e-09	15.9797363761558	0.865882917466411	10	36	positive regulation of interleukin-1 production
GO:0043122	9.17569966537507e-09	4.69893416768417	5.5560820537428	23	231	regulation of I-kappaB kinase/NF-kappaB signaling
GO:0043123	1.01304917673979e-08	5.3877660196934	4.25725767754319	20	177	positive regulation of I-kappaB kinase/NF-kappaB signaling
GO:0050663	1.28594996231186e-08	5.60963643686157	3.89647312859885	19	162	cytokine secretion
GO:0032652	1.57044465538699e-08	10.4260925449871	1.44313819577735	12	60	regulation of interleukin-1 production
GO:0002685	1.57657461265423e-08	5.88086708361163	3.53568857965451	18	147	regulation of leukocyte migration
GO:0050777	1.58877960855469e-08	6.78871835235472	2.76601487523992	16	115	negative regulation of immune response
GO:0032731	1.61121913668085e-08	18.6554846938776	0.69751679462572	9	29	positive regulation of interleukin-1 beta production
GO:1902531	2.58311036372409e-08	2.16521486080124	39.9749280230326	76	1662	regulation of intracellular signal transduction
GO:0051091	3.42499631538055e-08	4.52685913364244	5.48392514395394	22	228	positive regulation of sequence-specific DNA binding transcription factor activity
GO:0071216	3.44128220528948e-08	5.23974266844609	4.13699616122841	19	172	cellular response to biotic stimulus
GO:0034612	3.45040006695669e-08	4.181501935035	6.44601727447217	24	268	response to tumor necrosis factor
GO:0044093	3.80573140675492e-08	2.10427729653596	43.3663027831094	80	1803	positive regulation of molecular function
GO:0050789	4.42839046258088e-08	1.84464883453559	256.205134357006	306	10652	regulation of biological process
GO:0050715	5.24814843922424e-08	7.32151162790698	2.26091650671785	14	94	positive regulation of cytokine secretion
GO:0070098	5.43712852514267e-08	8.10324665333128	1.92418426103647	13	80	chemokine-mediated signaling pathway
GO:0051239	5.80836049666914e-08	1.92847043370414	61.9587332053743	103	2576	regulation of multicellular organismal process
GO:0002698	6.02234886124637e-08	7.23067598175264	2.28496880998081	14	95	negative regulation of immune effector process
GO:0031348	6.17077433762254e-08	5.67263971560847	3.43947936660269	17	143	negative regulation of defense response
GO:0007249	7.26759487689289e-08	4.1520657435551	6.20549424184261	23	258	I-kappaB kinase/NF-kappaB signaling
GO:0050688	7.36900021551242e-08	7.86739877483938	1.97228886756238	13	82	regulation of defense response to virus
GO:0045824	7.58521351337164e-08	14.9197959183673	0.817778310940499	9	34	negative regulation of innate immune response
GO:0050702	7.58521351337164e-08	14.9197959183673	0.817778310940499	9	34	interleukin-1 beta secretion
GO:0002831	9.27639356784165e-08	5.88999772157667	3.12679942418426	16	130	regulation of response to biotic stimulus
GO:0030595	9.35555855325484e-08	4.88496041374026	4.40157149712092	19	183	leukocyte chemotaxis
GO:0051092	1.03379903133491e-07	5.83841897233202	3.15085172744722	16	131	positive regulation of NF-kappaB transcription factor activity
GO:0065007	1.09981136406215e-07	1.85606581054626	271.285928502879	318	11279	biological regulation
GO:0071294	1.11895287555464e-07	26.2621135209968	0.432941458733205	7	18	cellular response to zinc ion
GO:0045321	1.18857490048883e-07	2.67826684500509	17.3898152591171	42	723	leukocyte activation
GO:0051241	1.31244344423344e-07	2.42299334468349	23.426943378119	51	974	negative regulation of multicellular organismal process
GO:0032651	1.35554662006269e-07	11.2214004285616	1.13045825335893	10	47	regulation of interleukin-1 beta production
GO:0046596	1.55368803532374e-07	17.4120798178653	0.649412188099808	8	27	regulation of viral entry into host cell
GO:0071356	1.75970632036184e-07	4.08445586261167	6.01307581573896	22	250	cellular response to tumor necrosis factor
GO:0043065	1.84570501651279e-07	2.91398463180814	13.2768714011516	35	552	positive regulation of apoptotic process
GO:0050900	2.12958458083292e-07	3.43420863596456	8.70693378119002	27	362	leukocyte migration
GO:0043068	2.28992137705554e-07	2.88515692062894	13.3971329174664	35	557	positive regulation of programmed cell death
GO:0071677	2.61441642535859e-07	22.2190550566185	0.481046065259117	7	20	positive regulation of mononuclear cell migration
GO:0050701	2.75502387681026e-07	12.4293367346939	0.938039827255278	9	39	interleukin-1 secretion
GO:0001775	2.76356948202069e-07	2.44820417282601	21.262236084453	47	884	cell activation
GO:0002819	2.94635761868341e-07	5.76199077815278	2.98248560460653	15	124	regulation of adaptive immune response
GO:0050707	3.18736043609321e-07	5.3250876108019	3.41542706333973	16	142	regulation of cytokine secretion
GO:0032755	3.21756051646567e-07	8.63076923076923	1.53934740882917	11	64	positive regulation of interleukin-6 production
GO:0002690	3.29921002071881e-07	7.57419957934097	1.87607965451056	12	78	positive regulation of leukocyte chemotaxis
GO:2000106	3.80676189319264e-07	7.46069140160381	1.90013195777351	12	79	regulation of leukocyte apoptotic process
GO:0002688	3.83272582234592e-07	6.69689448899071	2.26091650671785	13	94	regulation of leukocyte chemotaxis
GO:0012501	4.76968864386646e-07	1.99254984921457	42.9333613243762	76	1785	programmed cell death
GO:0071887	5.55629761760971e-07	6.45652307314678	2.33307341650672	13	97	leukocyte apoptotic process
GO:0006915	6.23776659958075e-07	1.98492576324101	42.4523152591171	75	1765	apoptotic process
GO:0050865	7.03456209962505e-07	2.93893449991011	11.5932101727447	31	482	regulation of cell activation
GO:0032481	7.0853498296952e-07	7.8843059239611	1.65960892514395	11	69	positive regulation of type I interferon production
GO:0051090	7.38992081455713e-07	3.2881746031746	8.70693378119002	26	362	regulation of sequence-specific DNA binding transcription factor activity
GO:0033993	7.42316906394035e-07	2.42813664906166	19.9634117082534	44	830	response to lipid
GO:0030260	7.54486749346456e-07	5.73455945685768	2.79006717850288	14	116	entry into host cell
GO:0044409	7.54486749346456e-07	5.73455945685768	2.79006717850288	14	116	entry into host
GO:0051806	7.54486749346456e-07	5.73455945685768	2.79006717850288	14	116	entry into cell of other organism involved in symbiotic interaction
GO:0051828	7.54486749346456e-07	5.73455945685768	2.79006717850288	14	116	entry into other organism involved in symbiotic interaction
GO:0090026	7.76813657482638e-07	27.4464135021097	0.360784548944338	6	15	positive regulation of monocyte chemotaxis
GO:0010942	7.85370173755962e-07	2.72315771758929	14.1187020153551	35	587	positive regulation of cell death
GO:0050921	8.3856447174963e-07	5.67853290183387	2.81411948176584	14	117	positive regulation of chemotaxis
GO:0010950	8.93290681484638e-07	5.23024611398964	3.24706094049904	15	135	positive regulation of endopeptidase activity
GO:0065009	9.59564880740694e-07	1.79012624664799	67.2502399232246	105	2796	regulation of molecular function
GO:0048522	9.84704566852252e-07	1.66858149579866	110.159548944338	154	4580	positive regulation of cellular process
GO:0032675	1.0001841802741e-06	6.09191474574308	2.4533349328215	13	102	regulation of interleukin-6 production
GO:0032897	1.07401035639927e-06	16.9868617497761	0.57725527831094	7	24	negative regulation of viral transcription
GO:0002548	1.07904820287841e-06	8.643968456948	1.39503358925144	10	58	monocyte chemotaxis
GO:0008219	1.16762037711532e-06	1.92456675120579	45.5069577735125	78	1892	cell death
GO:0071674	1.26830486289283e-06	7.37382133995037	1.75581813819578	11	73	mononuclear cell migration
GO:1903037	1.2689324834477e-06	3.47499055177627	7.28784788867562	23	303	regulation of leukocyte cell-cell adhesion
GO:0098586	1.39153234842023e-06	12.2469135802469	0.841830614203455	8	35	cellular response to virus
GO:0042981	1.42962694202814e-06	2.07132749784571	32.663027831094	61	1358	regulation of apoptotic process
GO:2000147	1.43219126640148e-06	3.08545368293945	9.59686900191939	27	399	positive regulation of cell motility
GO:0002694	1.49155335736625e-06	2.94213389656938	10.7994841650672	29	449	regulation of leukocyte activation
GO:0042993	1.49431353200087e-06	9.8078007518797	1.13045825335893	9	47	positive regulation of transcription factor import into nucleus
GO:0060326	1.51003057648287e-06	3.82987353853496	5.77255278310941	20	240	cell chemotaxis
GO:0048585	1.57554493550146e-06	2.0765508951088	32.0136156429942	60	1331	negative regulation of response to stimulus
GO:0019060	1.61763571349157e-06	163.929471032746	0.120261516314779	4	5	intracellular transport of viral protein in host cell
GO:0030581	1.61763571349157e-06	163.929471032746	0.120261516314779	4	5	symbiont intracellular protein transport in host
GO:0034154	1.61763571349157e-06	163.929471032746	0.120261516314779	4	5	toll-like receptor 7 signaling pathway
GO:0051708	1.61763571349157e-06	163.929471032746	0.120261516314779	4	5	intracellular protein transport in other organism involved in symbiotic interaction
GO:0051336	1.69469183704217e-06	2.07124672562461	32.0857725527831	60	1334	regulation of hydrolase activity
GO:0050867	1.77536789100889e-06	3.40081215081215	7.43216170825336	23	309	positive regulation of cell activation
GO:0046719	1.79140634410215e-06	41.0757575757576	0.240523032629559	5	10	regulation by virus of viral protein levels in host cell
GO:0032649	1.80886917802421e-06	6.32273599947935	2.18875959692898	12	91	regulation of interferon-gamma production
GO:0043067	1.90660993008844e-06	2.05069428841055	32.9516554702495	61	1370	regulation of programmed cell death
GO:0043085	1.93234607454297e-06	1.9956183514711	36.7519193857965	66	1528	positive regulation of catalytic activity
GO:0032635	1.93312929063062e-06	5.70504612045578	2.59764875239923	13	108	interleukin-6 production
GO:0051223	2.03300130233389e-06	2.4625775667925	17.3417106525912	39	721	regulation of protein transport
GO:0050863	2.06357142152138e-06	3.47937110274426	6.95111564299424	22	289	regulation of T cell activation
GO:0038061	2.14777225043307e-06	5.64526954467354	2.62170105566219	13	109	NIK/NF-kappaB signaling
GO:0051272	2.29213861589391e-06	3.00279278774813	9.83739203454894	27	409	positive regulation of cellular component movement
GO:0070555	2.38331877436056e-06	5.58672547560846	2.64575335892514	13	110	response to interleukin-1
GO:0009306	2.4149018480224e-06	2.86505501085248	11.0640595009597	29	460	protein secretion
GO:0030335	2.44916638639168e-06	3.06434074074074	9.28418905950096	26	386	positive regulation of cell migration
GO:0000209	2.50670808481352e-06	3.69365013583828	5.96497120921305	20	248	protein polyubiquitination
GO:0032940	2.50823132077214e-06	2.26356093427763	22.2964851247601	46	927	secretion by cell
GO:0040017	2.5129156218906e-06	2.98677723930481	9.88549664107486	27	411	positive regulation of locomotion
GO:0032722	2.57783922533691e-06	9.0884768541563	1.20261516314779	9	50	positive regulation of chemokine production
GO:0052548	2.58324731209442e-06	3.13424556213018	8.73098608445298	25	363	regulation of endopeptidase activity
GO:0050706	2.58904335949682e-06	14.4361675126904	0.649412188099808	7	27	regulation of interleukin-1 beta secretion
GO:0006925	2.70986926570812e-06	20.5810126582278	0.432941458733205	6	18	inflammatory cell apoptotic process
GO:0046597	2.70986926570812e-06	20.5810126582278	0.432941458733205	6	18	negative regulation of viral entry into host cell
GO:0046718	2.92422295283327e-06	5.47318546287618	2.69385796545106	13	112	viral entry into host cell
GO:0010952	3.12692006382501e-06	4.67974247931328	3.58379318618042	15	149	positive regulation of peptidase activity
GO:0050691	3.38106589296991e-06	13.7478849407783	0.673464491362764	7	28	regulation of defense response to virus by host
GO:2000108	3.38106589296991e-06	13.7478849407783	0.673464491362764	7	28	positive regulation of leukocyte apoptotic process
GO:0002250	3.45792067601566e-06	3.07841879020287	8.87529990403071	25	369	adaptive immune response
GO:0051222	3.59375622039158e-06	2.86102804702	10.6792226487524	28	444	positive regulation of protein transport
GO:0070486	3.59375622039158e-06	2.86102804702	10.6792226487524	28	444	leukocyte aggregation
GO:0051249	3.90570802146761e-06	2.97964684684685	9.52471209213052	26	396	regulation of lymphocyte activation
GO:0051270	4.0117148217698e-06	2.35889652032027	18.520273512476	40	770	regulation of cellular component movement
GO:0002224	4.3420918320965e-06	5.25933340006005	2.79006717850288	13	116	toll-like receptor signaling pathway
GO:0033209	4.71383031639158e-06	4.51000857345212	3.7040547024952	15	154	tumor necrosis factor-mediated signaling pathway
GO:0007159	4.71704117121155e-06	2.75971229943951	11.448896353167	29	476	leukocyte cell-cell adhesion
GO:0032020	4.76050777968498e-06	81.9596977329975	0.144313819577735	4	6	ISG15-protein conjugation
GO:0032642	4.85427644943335e-06	7.14921950789311	1.635556621881	10	68	regulation of chemokine production
GO:0032609	4.95755971201606e-06	5.67293760224351	2.40523032629559	12	100	interferon-gamma production
GO:0032270	4.97966893443519e-06	1.99293521727539	33.1921785028791	60	1380	positive regulation of cellular protein metabolic process
GO:0070663	5.04814909344964e-06	4.0025310159176	4.69019913627639	17	195	regulation of leukocyte proliferation
GO:0070230	5.43151747645586e-06	17.6386980108499	0.481046065259117	6	20	positive regulation of lymphocyte apoptotic process
GO:0090025	5.43151747645586e-06	17.6386980108499	0.481046065259117	6	20	regulation of monocyte chemotaxis
GO:0050920	6.47050028809262e-06	4.13249959916627	4.28130998080614	16	178	regulation of chemotaxis
GO:0002520	6.56012358139803e-06	2.30592708665978	18.9051103646833	40	786	immune system development
GO:0097191	6.94262291302707e-06	3.71997067486399	5.31555902111324	18	221	extrinsic apoptotic signaling pathway
GO:0050704	7.05531832780032e-06	12.0271785109983	0.745621401151631	7	31	regulation of interleukin-1 secretion
GO:0097190	7.43514717201593e-06	2.55072816148722	13.637655950096	32	567	apoptotic signaling pathway
GO:0050718	7.4504923222891e-06	16.4617721518987	0.505098368522073	6	21	positive regulation of interleukin-1 beta secretion
GO:0042110	7.50408071803419e-06	2.79979864806558	10.4868042226488	27	436	T cell activation
GO:0070489	7.50408071803419e-06	2.79979864806558	10.4868042226488	27	436	T cell aggregation
GO:0098602	7.54682330324173e-06	2.31681988033287	18.3278550863724	39	762	single organism cell adhesion
GO:0052547	7.6088544145933e-06	2.93032062238463	9.28418905950096	25	386	regulation of peptidase activity
GO:0051247	7.80995715034278e-06	1.93966057759879	35.2125719769674	62	1464	positive regulation of protein metabolic process
GO:0071593	7.82376392629417e-06	2.79279379157428	10.5108565259117	27	437	lymphocyte aggregation
GO:0070201	8.08974443290939e-06	2.2834608013008	19.073476487524	40	793	regulation of establishment of protein localization
GO:0050794	8.27068545176924e-06	1.60365842979983	243.649832053743	285	10130	regulation of cellular process
GO:1900182	8.32655357514959e-06	4.92251640112465	2.95843330134357	13	123	positive regulation of protein localization to nucleus
GO:2000145	9.62525882223342e-06	2.34497935496456	17.1492922264875	37	713	regulation of cell motility
GO:0042089	1.00573132064664e-05	5.25265863888513	2.57359644913628	12	107	cytokine biosynthetic process
GO:0050714	1.04909396099402e-05	3.7670028659612	4.95477447216891	17	206	positive regulation of protein secretion
GO:0032602	1.05507231662154e-05	6.47658248081841	1.77987044145873	10	74	chemokine production
GO:1904951	1.11933896824994e-05	2.62660201297659	11.978047024952	29	498	positive regulation of establishment of protein localization
GO:0060759	1.16921034367196e-05	4.42302873698222	3.51163627639155	14	146	regulation of response to cytokine stimulus
GO:0030334	1.2150534722117e-05	2.37809168860278	15.9707293666027	35	664	regulation of cell migration
GO:0042107	1.21769678180712e-05	5.14372035088649	2.62170105566219	12	109	cytokine metabolic process
GO:0032880	1.22356945221239e-05	2.15301557626456	22.2483805182342	44	925	regulation of protein localization
GO:0002696	1.28610301600585e-05	3.16762874929259	7.21569097888676	21	300	positive regulation of leukocyte activation
GO:0032727	1.31413110726001e-05	22.814253647587	0.336732245681382	5	14	positive regulation of interferon-alpha production
GO:0071496	1.31604457280916e-05	3.39405146485463	6.10928502879079	19	254	cellular response to external stimulus
GO:0050716	1.33060469937219e-05	14.5233060312733	0.553202975047985	6	23	positive regulation of interleukin-1 secretion
GO:0031401	1.35527677791488e-05	2.0420986490732	26.722108925144	50	1111	positive regulation of protein modification process
GO:0071675	1.35628822972045e-05	10.6888512878361	0.817778310940499	7	34	regulation of mononuclear cell migration
GO:0032687	1.38131366016441e-05	Inf	0.0721569097888676	3	3	negative regulation of interferon-alpha production
GO:0034343	1.38131366016441e-05	Inf	0.0721569097888676	3	3	type III interferon production
GO:0034344	1.38131366016441e-05	Inf	0.0721569097888676	3	3	regulation of type III interferon production
GO:0010562	1.38207026718969e-05	2.08745158836611	24.533349328215	47	1020	positive regulation of phosphorus metabolic process
GO:0045937	1.38207026718969e-05	2.08745158836611	24.533349328215	47	1020	positive regulation of phosphate metabolic process
GO:0022407	1.4106187116889e-05	2.88739259561541	9.01961372360845	24	375	regulation of cell-cell adhesion
GO:0042307	1.41320694158329e-05	5.56844903064415	2.23686420345489	11	93	positive regulation of protein import into nucleus
GO:1903039	1.43723263287339e-05	3.66877416237113	5.07503598848368	17	211	positive regulation of leukocyte cell-cell adhesion
GO:0010941	1.47587906313177e-05	1.90424906579334	35.1644673704415	61	1462	regulation of cell death
GO:0044699	1.51121573736556e-05	1.77691803095647	310.611444337812	344	12914	single-organism process
GO:0050708	1.53986717137671e-05	2.87067274817592	9.06771833013436	24	377	regulation of protein secretion
GO:0031399	1.54699986071301e-05	1.85655961065907	39.1330974088292	66	1627	regulation of protein modification process
GO:0097529	1.71783839619909e-05	4.26028404911447	3.63189779270633	14	151	myeloid leukocyte migration
GO:1904591	1.73399298957678e-05	5.43519536019536	2.28496880998081	11	95	positive regulation of protein import
GO:0002822	1.76149835776021e-05	4.93878693781975	2.71791026871401	12	113	regulation of adaptive immune response based on somatic recombination of immune receptors built from immunoglobulin superfamily domains
GO:0046649	1.84460941882056e-05	2.39176186779059	14.9364803262956	33	621	lymphocyte activation
GO:0042035	1.91679404498572e-05	5.37092006033182	2.30902111324376	11	96	regulation of cytokine biosynthetic process
GO:0071276	1.93235597801588e-05	20.5315656565657	0.360784548944338	5	15	cellular response to cadmium ion
GO:0022409	2.02367223277265e-05	3.41315879635646	5.74850047984645	18	239	positive regulation of cell-cell adhesion
GO:0016337	2.09848156327998e-05	2.2823950245925	17.0771353166987	36	710	single organismal cell-cell adhesion
GO:0008285	2.16759287779762e-05	2.3708391377667	15.0567418426104	33	626	negative regulation of cell proliferation
GO:0051240	2.21902134683711e-05	1.90427562994193	33.3124400191939	58	1385	positive regulation of multicellular organismal process
GO:0042346	2.24115240417194e-05	12.9929380413058	0.601307581573896	6	25	positive regulation of NF-kappaB import into nucleus
GO:0040012	2.30547628647813e-05	2.24433793157197	17.8468090211132	37	742	regulation of locomotion
GO:0002440	2.48194456548e-05	4.10900025475853	3.75215930902111	14	156	production of molecular mediator of immune response
GO:0032268	2.49515970392983e-05	1.71052104265783	55.2240882917466	85	2296	regulation of cellular protein metabolic process
GO:0035458	2.75534778244656e-05	18.66391184573	0.384836852207294	5	16	cellular response to interferon-beta
GO:0014070	2.82428087566484e-05	2.12955676620931	20.8533469289827	41	867	response to organic cyclic compound
GO:0050790	3.0248502093785e-05	1.69983543734377	55.5127159309021	85	2308	regulation of catalytic activity
GO:0010043	3.11283542298683e-05	7.50728660652325	1.2507197696737	8	52	response to zinc ion
GO:0046903	3.24141304323489e-05	2.0103606178818	25.3751799424184	47	1055	secretion
GO:0050870	3.35112837481433e-05	3.57447044933676	4.88261756238004	16	203	positive regulation of T cell activation
GO:0001959	3.36661618879564e-05	4.25911194090429	3.36732245681382	13	140	regulation of cytokine-mediated signaling pathway
GO:0042129	3.36661618879564e-05	4.25911194090429	3.36732245681382	13	140	regulation of T cell proliferation
GO:0051345	3.38551706218904e-05	2.09132741761402	21.7432821497121	42	904	positive regulation of hydrolase activity
GO:0048870	3.39017590504407e-05	1.90358482912484	31.4844649712092	55	1309	cell motility
GO:0051674	3.39017590504407e-05	1.90358482912484	31.4844649712092	55	1309	localization of cell
GO:0051246	3.54937562247595e-05	1.67396986719486	59.1205614203455	89	2458	regulation of protein metabolic process
GO:0010528	3.77507170998516e-05	32.7778337531486	0.216470729366603	4	9	regulation of transposition
GO:0010529	3.77507170998516e-05	32.7778337531486	0.216470729366603	4	9	negative regulation of transposition
GO:0039530	3.77507170998516e-05	32.7778337531486	0.216470729366603	4	9	MDA-5 signaling pathway
GO:2000501	3.77507170998516e-05	32.7778337531486	0.216470729366603	4	9	regulation of natural killer cell chemotaxis
GO:1901700	3.77807509405051e-05	1.86443256428324	33.9377999040307	58	1411	response to oxygen-containing compound
GO:0050731	3.78120087976116e-05	3.94095258048746	3.89647312859885	14	162	positive regulation of peptidyl-tyrosine phosphorylation
GO:2001056	3.8107988953126e-05	4.53218041598504	2.93438099808061	12	122	positive regulation of cysteine-type endopeptidase activity
GO:2001269	3.82658111098023e-05	17.1075336700337	0.40888915547025	5	17	positive regulation of cysteine-type endopeptidase activity involved in apoptotic signaling pathway
GO:0045862	4.03652900558973e-05	2.83030347042354	8.39425383877159	22	349	positive regulation of proteolysis
GO:0016477	4.05176593612112e-05	1.93586353944563	28.6222408829175	51	1190	cell migration
GO:0000165	4.06662196648848e-05	2.11223106113652	20.4685100767754	40	851	MAPK cascade
GO:0051251	4.16447530432646e-05	3.09925234787215	6.63843570057582	19	276	positive regulation of lymphocyte activation
GO:0042127	4.23805016306819e-05	1.837360951285	35.6455134357006	60	1482	regulation of cell proliferation
GO:0050670	4.24079066414205e-05	3.68050899116123	4.44967610364683	15	185	regulation of lymphocyte proliferation
GO:0071260	4.37906534269568e-05	6.10112077617932	1.68366122840691	9	70	cellular response to mechanical stimulus
GO:0031325	4.40433083714967e-05	1.63343461134974	66.2881477927063	97	2756	positive regulation of cellular metabolic process
GO:1903555	4.46438987681264e-05	4.85398254228041	2.52549184261036	11	105	regulation of tumor necrosis factor superfamily cytokine production
GO:0032728	4.48506001542184e-05	11.2191024165708	0.673464491362764	6	28	positive regulation of interferon-beta production
GO:0046822	4.50187494941058e-05	3.48030303030303	5.00287907869482	16	208	regulation of nucleocytoplasmic transport
GO:0032944	4.51348761974017e-05	3.65875829470048	4.47372840690979	15	186	regulation of mononuclear cell proliferation
GO:1902105	4.58874919376248e-05	3.32176061137072	5.5560820537428	17	231	regulation of leukocyte differentiation
GO:0048247	4.72948929365831e-05	7.02679876563261	1.32287667946257	8	55	lymphocyte chemotaxis
GO:0023014	4.73264993260754e-05	2.07652022589966	21.3343929942418	41	887	signal transduction by protein phosphorylation
GO:0042990	4.91729212698468e-05	5.30952849367172	2.11660268714012	10	88	regulation of transcription factor import into nucleus
GO:0051050	4.97726636534298e-05	2.07135416666667	21.3824976007678	41	889	positive regulation of transport
GO:0002429	5.03508210724416e-05	2.86417464114833	7.91320777351248	21	329	immune response-activating cell surface receptor signaling pathway
GO:0034162	5.1941173357531e-05	15.7905982905983	0.432941458733205	5	18	toll-like receptor 9 signaling pathway
GO:0002443	5.21777899876097e-05	2.94442142100658	7.33595249520154	20	305	leukocyte mediated immunity
GO:0051902	5.42631118212764e-05	122.638190954774	0.0962092130518234	3	4	negative regulation of mitochondrial depolarization
GO:2000110	5.42631118212764e-05	122.638190954774	0.0962092130518234	3	4	negative regulation of macrophage apoptotic process
GO:0033028	5.54120004584571e-05	10.7306549257017	0.69751679462572	6	29	myeloid cell apoptotic process
GO:0032648	5.76320483679146e-05	8.24162436548223	1.01019673704415	7	42	regulation of interferon-beta production
GO:0032757	5.76320483679146e-05	8.24162436548223	1.01019673704415	7	42	positive regulation of interleukin-8 production
GO:0044763	5.81653854887818e-05	1.58853254154141	280.546065259117	315	11664	single-organism cellular process
GO:0071396	5.85191532928982e-05	2.46483639597602	11.7856285988484	27	490	cellular response to lipid
GO:0032677	6.1552828371998e-05	6.73915978605183	1.37098128598848	8	57	regulation of interleukin-8 production
GO:0032760	6.1552828371998e-05	6.73915978605183	1.37098128598848	8	57	positive regulation of tumor necrosis factor production
GO:0001660	6.17235909370179e-05	27.3131821998321	0.240523032629559	4	10	fever generation
GO:0071888	6.17235909370179e-05	27.3131821998321	0.240523032629559	4	10	macrophage apoptotic process
GO:0001934	6.2816798197976e-05	2.06658905081162	20.8773992322457	40	868	positive regulation of protein phosphorylation
GO:0071706	6.31070177744228e-05	4.65470957613815	2.62170105566219	11	109	tumor necrosis factor superfamily cytokine production
GO:0002703	6.45553845378689e-05	3.97504169193451	3.58379318618042	13	149	regulation of leukocyte mediated immunity
GO:0002474	6.56817110747875e-05	5.11193205140349	2.18875959692898	10	91	antigen processing and presentation of peptide antigen via MHC class I
GO:0042991	6.56817110747875e-05	5.11193205140349	2.18875959692898	10	91	transcription factor import into nucleus
GO:0002460	6.66136167735217e-05	3.21514423076923	5.72444817658349	17	238	adaptive immune response based on somatic recombination of immune receptors built from immunoglobulin superfamily domains
GO:0002768	6.6735435396314e-05	2.72806095842965	8.68288147792706	22	361	immune response-regulating cell surface receptor signaling pathway
GO:0009612	6.89308335003086e-05	3.5133463352157	4.64209452975048	15	193	response to mechanical stimulus
GO:0002718	6.99219936946493e-05	6.60396946564885	1.39503358925144	8	58	regulation of cytokine production involved in immune response
GO:0070661	7.12150077028754e-05	3.07420472105291	6.32575575815739	18	263	leukocyte proliferation
GO:0070665	7.67307559550874e-05	4.18707740165475	3.15085172744722	12	131	positive regulation of leukocyte proliferation
GO:0043410	7.78210711241492e-05	2.46577378277154	11.3286348368522	26	471	positive regulation of MAPK cascade
GO:0032608	7.85458030311006e-05	7.79517080532309	1.05830134357006	7	44	interferon-beta production
GO:1903557	7.92147250557816e-05	6.47408072643816	1.4190858925144	8	59	positive regulation of tumor necrosis factor superfamily cytokine production
GO:0002274	7.92629833876382e-05	3.88852629236817	3.65595009596929	13	152	myeloid leukocyte activation
GO:0002526	8.26067280903367e-05	4.15192802056555	3.17490403071017	12	132	acute inflammatory response
GO:0007267	8.38397347041077e-05	1.79591832550052	35.7176703454894	59	1485	cell-cell signaling
GO:0046824	8.77656880308867e-05	4.47106586224233	2.71791026871401	11	113	positive regulation of nucleocytoplasmic transport
GO:0065008	8.80815914909146e-05	1.55419002171388	82.4031909788868	114	3426	regulation of biological quality
GO:0042108	8.95089780017783e-05	6.34918770796633	1.44313819577735	8	60	positive regulation of cytokine biosynthetic process
GO:0039528	9.03304294280086e-05	13.6835016835017	0.481046065259117	5	20	cytoplasmic pattern recognition receptor signaling pathway in response to virus
GO:1901623	9.03304294280086e-05	13.6835016835017	0.481046065259117	5	20	regulation of lymphocyte chemotaxis
GO:0002699	9.06082923765279e-05	3.83289464063757	3.7040547024952	13	154	positive regulation of immune effector process
GO:2001236	9.06082923765279e-05	3.83289464063757	3.7040547024952	13	154	regulation of extrinsic apoptotic signaling pathway
GO:0042345	9.11123982409778e-05	7.5895671920919	1.08235364683301	7	45	regulation of NF-kappaB import into nucleus
GO:0042348	9.11123982409778e-05	7.5895671920919	1.08235364683301	7	45	NF-kappaB import into nucleus
GO:0035747	9.51545624343093e-05	23.4098596617488	0.264575335892514	4	11	natural killer cell chemotaxis
GO:0015031	9.70973014035635e-05	1.71971392353558	43.1738843570058	68	1795	protein transport
GO:0002521	0.000110877770297877	2.45530179040817	10.919745681382	25	454	leukocyte differentiation
GO:0032729	0.000113436170980138	6.11327867307511	1.49124280230326	8	62	positive regulation of interferon-gamma production
GO:0009636	0.000115191806733832	3.34238452799867	4.85856525911708	15	202	response to toxic substance
GO:0046135	0.000116230409773546	12.8274936868687	0.505098368522073	5	21	pyrimidine nucleoside catabolic process
GO:0006953	0.000121162694881128	7.20920050761421	1.13045825335893	7	47	acute-phase response
GO:0006919	0.000126409557229043	5.23857430296062	1.92418426103647	9	80	activation of cysteine-type endopeptidase activity involved in apoptotic process
GO:0002479	0.000127247639083806	6.00175803839926	1.51529510556622	8	63	antigen processing and presentation of exogenous peptide antigen via MHC class I, TAP-dependent
GO:0032637	0.000127247639083806	6.00175803839926	1.51529510556622	8	63	interleukin-8 production
GO:0002730	0.000133231325982954	61.3153266331658	0.120261516314779	3	5	regulation of dendritic cell cytokine production
GO:0009597	0.000133231325982954	61.3153266331658	0.120261516314779	3	5	detection of virus
GO:1904180	0.000133231325982954	61.3153266331658	0.120261516314779	3	5	negative regulation of membrane depolarization
GO:0045351	0.000140026827940217	20.4823677581864	0.28862763915547	4	12	type I interferon biosynthetic process
GO:0051770	0.000140026827940217	20.4823677581864	0.28862763915547	4	12	positive regulation of nitric-oxide synthase biosynthetic process
GO:0097300	0.000141731819289529	8.81175406871609	0.817778310940499	6	34	programmed necrotic cell death
GO:2001267	0.000147463608241934	12.072192513369	0.529150671785029	5	22	regulation of cysteine-type endopeptidase activity involved in apoptotic signaling pathway
GO:0009893	0.000149631614858534	1.56183429679624	71.0505038387716	100	2954	positive regulation of metabolic process
GO:0042327	0.000156742188317834	1.9710452745453	21.791386756238	40	906	positive regulation of phosphorylation
GO:0032879	0.00016078316908361	1.60960636401042	57.3406909788868	84	2384	regulation of localization
GO:0032680	0.000172271116741838	4.49766485043923	2.4533349328215	10	102	regulation of tumor necrosis factor production
GO:0008283	0.000172800804768072	1.66987391786243	45.6753238963532	70	1899	cell proliferation
GO:0042590	0.000177244322116212	5.69026936913223	1.58745201535509	8	66	antigen processing and presentation of exogenous peptide antigen via MHC class I
GO:0040011	0.000180060949012247	1.74689573401983	35.934141074856	58	1494	locomotion
GO:0031663	0.00018087909890148	6.70499350726006	1.20261516314779	7	50	lipopolysaccharide-mediated signaling pathway
GO:0032663	0.00018087909890148	6.70499350726006	1.20261516314779	7	50	regulation of interleukin-2 production
GO:0042098	0.000181563446750347	3.55308939229517	3.96863003838772	13	165	T cell proliferation
GO:0002407	0.000184729597477548	11.4008136924804	0.553202975047985	5	23	dendritic cell chemotaxis
GO:1900180	0.000196347751634099	3.17074774466742	5.09908829174664	15	212	regulation of protein localization to nucleus
GO:0097296	0.000198430801843585	18.2054296109712	0.312679942418426	4	13	activation of cysteine-type endopeptidase activity involved in apoptotic signaling pathway
GO:0050671	0.000201763705401945	4.03308373042886	2.98248560460653	11	124	positive regulation of lymphocyte proliferation
GO:0032640	0.000202310173970448	4.40142569516243	2.50143953934741	10	104	tumor necrosis factor production
GO:0042306	0.000204598653269345	3.50651024233498	4.01673464491363	13	167	regulation of protein import into nucleus
GO:0030097	0.000211080828425329	2.08158239518634	16.9568738003839	33	705	hemopoiesis
GO:0044248	0.000213636728147435	1.71877395677058	37.7861684261037	60	1571	cellular catabolic process
GO:0032946	0.000216554231535662	3.99745838956365	3.00653790786948	11	125	positive regulation of mononuclear cell proliferation
GO:1903706	0.000218185580353351	2.70295081383339	7.52837092130518	19	313	regulation of hemopoiesis
GO:0033032	0.000228768072461246	10.8001063264221	0.57725527831094	5	24	regulation of myeloid cell apoptotic process
GO:0046633	0.000228768072461246	10.8001063264221	0.57725527831094	5	24	alpha-beta T cell proliferation
GO:0045184	0.000229565130924656	1.64594912441802	46.9500959692898	71	1952	establishment of protein localization
GO:0097530	0.000236630574737311	4.30919650468883	2.54954414587332	10	106	granulocyte migration
GO:0006935	0.000240381389993054	2.24466031705851	12.8439299424184	27	534	chemotaxis
GO:2000116	0.000240578674983372	3.10687495166654	5.19529750479846	15	216	regulation of cysteine-type endopeptidase activity
GO:0048661	0.000242365826164919	5.40941892962917	1.65960892514395	8	69	positive regulation of smooth muscle cell proliferation
GO:0070374	0.000243833534729232	3.43886663602338	4.08889155470249	13	170	positive regulation of ERK1 and ERK2 cascade
GO:1904589	0.000243833534729232	3.43886663602338	4.08889155470249	13	170	regulation of protein import
GO:0042330	0.000247639220652397	2.24009958314034	12.8679822456814	27	535	taxis
GO:0030155	0.00025413711292289	2.13787993800085	14.9845849328215	30	623	regulation of cell adhesion
GO:0006468	0.000261008512637077	1.65919784362898	43.8232965451056	67	1822	protein phosphorylation
GO:0002371	0.000261702144186222	40.8743718592965	0.144313819577735	3	6	dendritic cell cytokine production
GO:0045345	0.000261702144186222	40.8743718592965	0.144313819577735	3	6	positive regulation of MHC class I biosynthetic process
GO:0045349	0.000261702144186222	40.8743718592965	0.144313819577735	3	6	interferon-alpha biosynthetic process
GO:0045354	0.000261702144186222	40.8743718592965	0.144313819577735	3	6	regulation of interferon-alpha biosynthetic process
GO:0070383	0.000261702144186222	40.8743718592965	0.144313819577735	3	6	DNA cytosine deamination
GO:0097527	0.000261702144186222	40.8743718592965	0.144313819577735	3	6	necroptotic signaling pathway
GO:2000503	0.000261702144186222	40.8743718592965	0.144313819577735	3	6	positive regulation of natural killer cell chemotaxis
GO:0002753	0.000262395681286023	6.26655263738689	1.27477207293666	7	53	cytoplasmic pattern recognition receptor signaling pathway
GO:1990266	0.000263099744428925	4.70576078532679	2.11660268714012	9	88	neutrophil migration
GO:0045785	0.000269114094254655	2.51384210526316	8.92340451055662	21	371	positive regulation of cell adhesion
GO:0048534	0.000270733112198553	2.02746256759294	17.9189659309021	34	745	hematopoietic or lymphoid organ development
GO:0032196	0.000272546598151978	16.383879093199	0.336732245681382	4	14	transposition
GO:0033033	0.000272546598151978	16.383879093199	0.336732245681382	4	14	negative regulation of myeloid cell apoptotic process
GO:0030162	0.000294382834027729	2.06424747174301	16.5479846449136	32	688	regulation of proteolysis
GO:0070228	0.000295329087850558	6.13284371962415	1.29882437619962	7	54	regulation of lymphocyte apoptotic process
GO:0046686	0.000310687572929503	7.47433831990794	0.938039827255278	6	39	response to cadmium ion
GO:0060338	0.000310687572929503	7.47433831990794	0.938039827255278	6	39	regulation of type I interferon-mediated signaling pathway
GO:0046651	0.000316558764401968	2.89843026538679	5.91686660268714	16	246	lymphocyte proliferation
GO:0002367	0.000325889856083214	5.15489821882952	1.73176583493282	8	72	cytokine production involved in immune response
GO:0048246	0.000340311889452066	9.77032227032227	0.625359884836852	5	26	macrophage chemotaxis
GO:0032943	0.000346429424321632	2.8730855351545	5.96497120921305	16	248	mononuclear cell proliferation
GO:0010758	0.000364627703014458	14.8935195786581	0.360784548944338	4	15	regulation of macrophage chemotaxis
GO:0070234	0.000364627703014458	14.8935195786581	0.360784548944338	4	15	positive regulation of T cell apoptotic process
GO:1902187	0.000364627703014458	14.8935195786581	0.360784548944338	4	15	negative regulation of viral release from host cell
GO:0044265	0.000386937957834398	1.87693745476091	22.7775311900192	40	947	cellular macromolecule catabolic process
GO:0045926	0.000390514849147883	2.95778798222135	5.43582053742802	15	226	negative regulation of growth
GO:0002695	0.000396114873646577	3.70289764436106	3.22300863723608	11	134	negative regulation of leukocyte activation
GO:0043280	0.000397574595819149	4.01460035259355	2.71791026871401	10	113	positive regulation of cysteine-type endopeptidase activity involved in apoptotic process
GO:0042102	0.000398659185496737	4.42428935860058	2.23686420345489	9	93	positive regulation of T cell proliferation
GO:0032623	0.000414480954858936	5.76380710659898	1.37098128598848	7	57	interleukin-2 production
GO:0060135	0.000414480954858936	5.76380710659898	1.37098128598848	7	57	maternal process involved in female pregnancy
GO:0051250	0.000426660512501227	3.9757525083612	2.74196257197697	10	114	negative regulation of lymphocyte activation
GO:0006796	0.000427310857894508	1.50955052206783	72.2050143953935	99	3002	phosphate-containing compound metabolic process
GO:0045619	0.000449606673574505	3.6432	3.271113243762	11	136	regulation of lymphocyte differentiation
GO:1903321	0.000449606673574505	3.6432	3.271113243762	11	136	negative regulation of protein modification by small protein conjugation or removal
GO:0031622	0.000449806362702732	30.6538944723618	0.168366122840691	3	7	positive regulation of fever generation
GO:0045341	0.000449806362702732	30.6538944723618	0.168366122840691	3	7	MHC class I biosynthetic process
GO:0045343	0.000449806362702732	30.6538944723618	0.168366122840691	3	7	regulation of MHC class I biosynthetic process
GO:0071639	0.000449806362702732	30.6538944723618	0.168366122840691	3	7	positive regulation of monocyte chemotactic protein-1 production
GO:0006793	0.000458828917308153	1.50576083813877	72.3493282149712	99	3008	phosphorus metabolic process
GO:0051248	0.000466567568999461	1.82940000341781	24.533349328215	42	1020	negative regulation of protein metabolic process
GO:0042592	0.000469775199516091	1.66692534087512	38.122900671785	59	1585	homeostatic process
GO:0050766	0.000470114315549506	6.85021097046414	1.01019673704415	6	42	positive regulation of phagocytosis
GO:0034138	0.00047698577807779	13.6515533165407	0.384836852207294	4	16	toll-like receptor 3 signaling pathway
GO:0051767	0.00047698577807779	13.6515533165407	0.384836852207294	4	16	nitric-oxide synthase biosynthetic process
GO:0051769	0.00047698577807779	13.6515533165407	0.384836852207294	4	16	regulation of nitric-oxide synthase biosynthetic process
GO:1901701	0.000481015917963807	1.88515357483072	21.5027591170825	38	894	cellular response to oxygen-containing compound
GO:0036336	0.000488749455365701	8.91963109354414	0.673464491362764	5	28	dendritic cell migration
GO:0070266	0.000488749455365701	8.91963109354414	0.673464491362764	5	28	necroptotic process
GO:0043069	0.000491346445150269	1.93566394156002	19.2658949136276	35	801	negative regulation of programmed cell death
GO:0071621	0.000544557110787029	4.22214169758813	2.33307341650672	9	97	granulocyte chemotaxis
GO:0010604	0.000548423598017596	1.51394829268057	66.5286708253359	92	2766	positive regulation of macromolecule metabolic process
GO:0032269	0.000549754612942393	1.84036646640525	23.1864203454894	40	964	negative regulation of cellular protein metabolic process
GO:1901575	0.000560079003288673	1.61203126579293	44.2081333973129	66	1838	organic substance catabolic process
GO:0002519	0.000577105230950893	Inf	0.0481046065259117	2	2	natural killer cell tolerance induction
GO:0014916	0.000577105230950893	Inf	0.0481046065259117	2	2	regulation of lung blood pressure
GO:0021815	0.000577105230950893	Inf	0.0481046065259117	2	2	modulation of microtubule cytoskeleton involved in cerebral cortex radial glia guided migration
GO:0021816	0.000577105230950893	Inf	0.0481046065259117	2	2	extension of a leading process involved in cell motility in cerebral cortex radial glia guided migration
GO:0034124	0.000577105230950893	Inf	0.0481046065259117	2	2	regulation of MyD88-dependent toll-like receptor signaling pathway
GO:0045355	0.000577105230950893	Inf	0.0481046065259117	2	2	negative regulation of interferon-alpha biosynthetic process
GO:0046967	0.000577105230950893	Inf	0.0481046065259117	2	2	cytosol to ER transport
GO:0044707	0.000593213012117072	1.40483194737208	139.55146353167	171	5802	single-multicellular organism process
GO:0001932	0.000593818537104168	1.72806434085288	30.3540067178503	49	1262	regulation of protein phosphorylation
GO:0043408	0.00059859216320728	2.02091747543553	15.778310940499	30	656	regulation of MAPK cascade
GO:2001233	0.000605630044448327	2.40894960176088	8.8271952975048	20	367	regulation of apoptotic signaling pathway
GO:2000107	0.000607551740119284	6.48887408394404	1.05830134357006	6	44	negative regulation of leukocyte apoptotic process
GO:0043488	0.000610355092356303	3.50199211045365	3.39137476007678	11	141	regulation of mRNA stability
GO:0031649	0.000611976537144863	12.6006587870568	0.40888915547025	4	17	heat generation
GO:0070372	0.000641931749999098	2.80930541940905	5.70039587332054	15	237	regulation of ERK1 and ERK2 cascade
GO:1903530	0.000664720154973568	2.06027484579763	14.4313819577735	28	600	regulation of secretion by cell
GO:0001909	0.00066814101394985	4.57986994628216	1.92418426103647	8	80	leukocyte mediated cytotoxicity
GO:0043331	0.00066814101394985	4.57986994628216	1.92418426103647	8	80	response to dsRNA
GO:0002449	0.000670433416723721	2.79653337670485	5.72444817658349	15	238	lymphocyte mediated immunity
GO:0051928	0.000680541424833707	4.08219331688719	2.40523032629559	9	100	positive regulation of calcium ion transport
GO:0033198	0.000681259548105889	8.2050505050505	0.721569097888676	5	30	response to ATP
GO:1902186	0.000681259548105889	8.2050505050505	0.721569097888676	5	30	regulation of viral release from host cell
GO:0050730	0.000697688135183464	2.9068992248062	5.14719289827255	14	214	regulation of peptidyl-tyrosine phosphorylation
GO:0031620	0.000706862939459487	24.521608040201	0.192418426103647	3	8	regulation of fever generation
GO:0035234	0.000706862939459487	24.521608040201	0.192418426103647	3	8	ectopic germ cell programmed cell death
GO:0035457	0.000706862939459487	24.521608040201	0.192418426103647	3	8	cellular response to interferon-alpha
GO:2000109	0.000706862939459487	24.521608040201	0.192418426103647	3	8	regulation of macrophage apoptotic process
GO:0019220	0.00071967939226547	1.64101196869725	37.9545345489443	58	1578	regulation of phosphate metabolic process
GO:0072676	0.000726102651625842	4.51685314929067	1.94823656429942	8	81	lymphocyte migration
GO:1904668	0.000726102651625842	4.51685314929067	1.94823656429942	8	81	positive regulation of ubiquitin protein ligase activity
GO:0051174	0.00073084862360839	1.63982189099928	37.9785868522073	58	1579	regulation of phosphorus metabolic process
GO:0050852	0.000731910187036257	3.20743013516875	4.01673464491363	12	167	T cell receptor signaling pathway
GO:0006809	0.000766746655873703	5.14435279187817	1.51529510556622	7	63	nitric oxide biosynthetic process
GO:0043066	0.000769588129985861	1.90126580453556	19.0013195777351	34	790	negative regulation of apoptotic process
GO:0010818	0.000771986641084099	11.6998920474991	0.432941458733205	4	18	T cell chemotaxis
GO:0050687	0.000771986641084099	11.6998920474991	0.432941458733205	4	18	negative regulation of defense response to virus
GO:0070265	0.000774264230549127	6.16367088607595	1.10640595009597	6	46	necrotic cell death
GO:0002700	0.000785716787630233	3.99391046741277	2.4533349328215	9	102	regulation of production of molecular mediator of immune response
GO:0030593	0.000788044302808535	4.45553950897462	1.97228886756238	8	82	neutrophil chemotaxis
GO:0050868	0.000788044302808535	4.45553950897462	1.97228886756238	8	82	negative regulation of T cell activation
GO:1901224	0.000796412051900893	7.88898601398601	0.745621401151631	5	31	positive regulation of NIK/NF-kappaB signaling
GO:2001235	0.000812899079036171	3.16617818021057	4.06483925143954	12	169	positive regulation of apoptotic signaling pathway
GO:1990267	0.000827732059521518	3.62475882801633	2.98248560460653	10	124	response to transition metal nanoparticle
GO:0046782	0.000843418610204886	5.05378929557396	1.53934740882917	7	64	regulation of viral transcription
GO:0033554	0.000857907147592268	1.60331389192845	41.5623800383877	62	1728	cellular response to stress
GO:0048524	0.000903764214666489	3.9093447905478	2.50143953934741	9	104	positive regulation of viral process
GO:0043487	0.000913551682211501	3.32161706906232	3.55974088291747	11	148	regulation of RNA stability
GO:0044765	0.000923898336238192	1.49237938111933	64.9412188099808	89	2700	single-organism transport
GO:0002832	0.000925477980427814	7.59633370744482	0.769673704414587	5	32	negative regulation of response to biotic stimulus
GO:0032689	0.000925477980427814	7.59633370744482	0.769673704414587	5	32	negative regulation of interferon-gamma production
GO:0032735	0.000925477980427814	7.59633370744482	0.769673704414587	5	32	positive regulation of interleukin-12 production
GO:0002230	0.000959421558322495	10.9192275398825	0.456993761996161	4	19	positive regulation of defense response to virus by host
GO:0034123	0.000959421558322495	10.9192275398825	0.456993761996161	4	19	positive regulation of toll-like receptor signaling pathway
GO:0045076	0.000959421558322495	10.9192275398825	0.456993761996161	4	19	regulation of interleukin-2 biosynthetic process
GO:0001906	0.000967969613792249	3.86838329081633	2.52549184261036	9	105	cell killing
GO:2001239	0.000974252814490461	5.86943942133816	1.15451055662188	6	48	regulation of extrinsic apoptotic signaling pathway in absence of ligand
GO:0031397	0.000995588257127521	3.5311605132577	3.05464251439539	10	127	negative regulation of protein ubiquitination
GO:0071347	0.000999745340886412	4.28115396054327	2.04444577735125	8	85	cellular response to interleukin-1
GO:1904666	0.000999745340886412	4.28115396054327	2.04444577735125	8	85	regulation of ubiquitin protein ligase activity
