# Supplementary material for: The First Contact of Human Dendritic Cells With Trypanosoma cruzi Reveals Response to Virus as an Unexplored Central Pathway
Source: Front Immunol. 2021 Apr 9;12:638020. doi: 10.3389/fimmu.2021.638020 (PMC8062726; doi:10.3389/fimmu.2021.638020)
Supplement: Supplementary file 7 [file Table_6.xls]

## Sheet: kegg_enrich
ID	Description	GeneRatio	BgRatio	pvalue	p.adjust	qvalue	geneID	Count
hsa04621	NOD-like receptor signaling pathway	31/233	168/7383	5.80406921870952e-16	1.42780102780254e-13	1.25245704193206e-13	115361/4940/2633/4939/6772/4938/3665/9447/4615/115362/6773/7124/114769/2635/6352/834/10135/3576/55669/5330/10379/2634/10616/24145/3553/3428/64127/837/9641/8767/6347	31
hsa05164	Influenza A	29/233	173/7383	7.46974065246165e-14	9.18778100252783e-12	8.05945701976126e-12	91543/4599/4940/23586/64135/5610/4939/7706/3627/6772/4938/5371/3665/4615/8743/7098/6773/103/7124/6352/834/3576/10379/3552/3553/355/9641/3717/6347	29
hsa05168	Herpes simplex infection	27/233	185/7383	1.71565326835023e-11	1.40683568004719e-09	1.23406638600631e-09	4940/23586/64135/5610/4939/6772/4938/5371/3665/4615/7098/3434/6773/6890/7124/6672/6352/8454/6891/10379/3134/3600/3553/355/9641/3717/6347	27
hsa04620	Toll-like receptor signaling pathway	18/233	104/7383	2.97419487002237e-09	1.82912984506376e-07	1.60449986409102e-07	4283/3627/6772/3665/4615/7098/6373/6351/7124/9560/6349/6352/3576/941/6348/3553/9641/958	18
hsa04060	Cytokine-cytokine receptor interaction	28/233	270/7383	2.12899079421898e-08	1.04746347075574e-06	9.18827605926085e-07	4283/8995/3627/10673/3601/8743/6355/6373/6351/7124/9560/6349/659/6352/1234/3576/1230/6348/282618/3552/3586/3600/3553/4254/355/6347/958/3575	28
hsa05162	Measles	19/233	134/7383	3.25031719046235e-08	1.33263004808956e-06	1.16897372639435e-06	4599/4940/23586/64135/5610/4939/6772/4938/3665/4615/8743/6773/103/10379/3552/3553/355/9641/3717	19
hsa04623	Cytosolic DNA-sensing pathway	12/233	64/7383	5.64655895699719e-07	1.98436214774473e-05	1.74066855065327e-05	81030/23586/3627/3665/9447/6351/103/9560/6352/834/3553/9641	12
hsa05160	Hepatitis C	17/233	131/7383	6.48716481202811e-07	1.99480317969864e-05	1.74982735061284e-05	4940/23586/5610/4939/6772/4938/3665/3659/7098/3434/6773/7124/3576/137075/5520/10379/9641	17
hsa05323	Rheumatoid arthritis	13/233	90/7383	4.18913702370791e-06	0.000114503078648016	0.000100441297059663	10673/7124/6349/6352/3576/941/6348/3552/3600/3553/1514/51606/6347	13
hsa04622	RIG-I-like receptor signaling pathway	11/233	70/7383	1.02182007913011e-05	0.000251367739466008	0.000220498017075445	23586/64135/9636/7706/3627/79132/3665/7124/3576/843/9641	11
hsa04217	Necroptosis	17/233	164/7383	1.46383834257943e-05	0.000327367483885945	0.000287164459549075	81030/5610/6772/8743/7098/6773/197259/7124/51510/834/10379/10616/3552/3553/355/3717/8337	17
hsa05142	Chagas disease (American trypanosomiasis)	13/233	102/7383	1.70373227417406e-05	0.000349265116205683	0.000306372908952354	4615/7124/6349/6352/3576/6348/5330/5520/3586/3553/4088/355/6347	13
hsa04062	Chemokine signaling pathway	18/233	185/7383	1.96034969992729e-05	0.000370958481678549	0.000325402176911008	4283/3627/6772/6355/6773/6373/6351/9560/6349/6352/1234/3576/1230/6348/5330/6714/3717/6347	18
hsa05161	Hepatitis B	15/233	144/7383	4.45193708548547e-05	0.000782268945021018	0.000686200828965805	23586/64135/6772/3665/4615/7098/6773/7124/8900/3576/843/4088/355/6714/9641	15
hsa05143	African trypanosomiasis	7/233	35/7383	9.00139870983609e-05	0.00147622938841312	0.00129493806001151	8542/4615/7124/5330/3586/3553/355	7
hsa04978	Mineral absorption	8/233	51/7383	0.000171862176075634	0.00264238095716287	0.00231787803259901	4502/4499/4493/4501/7779/4495/4494/4496	8
hsa04064	NF-kappa B signaling pathway	11/233	95/7383	0.000184131952457757	0.00266449766497695	0.00233727865348855	23586/7706/4615/10673/6351/7124/9560/3576/3553/5743/958	11
hsa05167	Kaposi's sarcoma-associated herpesvirus infection	16/233	186/7383	0.000245778392854232	0.00335897136900784	0.00294646611316477	5610/6772/3665/7098/6773/1234/3576/1230/10379/3134/4277/355/6714/9641/5743/3717	16
hsa05140	Leishmaniasis	9/233	74/7383	0.000492160926174063	0.00637218883362208	0.00558963932773866	6772/4615/7124/2209/3552/3586/3553/5743/3717	9
hsa04668	TNF signaling pathway	11/233	108/7383	0.000567572871134432	0.00698114631495352	0.00612381255697677	3627/197259/7124/6352/843/3600/3553/64127/355/5743/6347	11
hsa05133	Pertussis	9/233	76/7383	0.000600649665870627	0.00703618180019877	0.00617208929841997	4615/3659/7124/834/3576/710/3552/3586/3553	9
hsa05144	Malaria	7/233	49/7383	0.000789744535275765	0.0088307798035381	0.00774629807327904	4615/7124/3576/3586/3553/6347/958	7
hsa05330	Allograft rejection	6/233	38/7383	0.00109592168758569	0.0117215971802643	0.0102821027897055	7124/941/3134/3586/355/958	6
hsa05132	Salmonella infection	9/233	86/7383	0.00147577237108544	0.0151266668036258	0.0132690059680928	4615/6351/9560/6349/834/3576/6348/3552/3553	9
hsa05332	Graft-versus-host disease	6/233	41/7383	0.00164961795393958	0.0162322406667654	0.0142388076024258	7124/941/3552/3134/3553/355	6
hsa04940	Type I diabetes mellitus	6/233	43/7383	0.00212227077748462	0.0200799465869699	0.0176139882341841	7124/941/3552/3134/3553/355	6
hsa03050	Proteasome	6/233	45/7383	0.0026905961377991	0.024514320366614	0.0215037897952754	5698/5696/5684/5721/5685/5720	6
hsa04933	AGE-RAGE signaling pathway in diabetic complications	9/233	99/7383	0.00390089364404087	0.0336423210036599	0.0295108078979473	6772/7124/3576/5330/3552/3553/4088/3717/6347	9
hsa04672	Intestinal immune network for IgA production	6/233	49/7383	0.00416028731267359	0.0336423210036599	0.0295108078979473	10673/3601/941/3586/3600/958	6
hsa05321	Inflammatory bowel disease (IBD)	7/233	65/7383	0.00417804139033453	0.0336423210036599	0.0295108078979473	6772/7124/3552/3586/3553/4088/64127	7
hsa05152	Tuberculosis	13/233	179/7383	0.00423947947607096	0.0336423210036599	0.0295108078979473	6772/4615/7124/843/2209/3552/3586/3553/64127/51606/6714/8767/3717	13
hsa05165	Human papillomavirus infection	19/233	319/7383	0.00563782018043523	0.0433407426370958	0.0380181952956981	4599/8638/9636/5610/6772/3659/7098/6773/7124/8900/57801/81029/5520/84441/10379/3134/355/9641/5743	19
